# Supplementary material for: Comprehensive Genome-Wide Characterization of L-Type Lectin Receptor-like Kinase (L-LecRLK) Genes in Wheat (Triticum aestivum L.) and Their Response to Abiotic Stress
Source: Plants (Basel). 2025 Jun 19;14(12):1884. doi: 10.3390/plants14121884 (PMC12196811; doi:10.3390/plants14121884)
Supplement: Supplementary file 1 [file plants-14-01884-s001.zip]

Archive with 18 entries (17 files):
- Supplementary files/
- Supplementary files/Figure S1.tif
- Supplementary files/Figure S2.tif
- Supplementary files/Figure S3.tif
- Supplementary files/Figure S4.tif
- Supplementary files/Legends of Supplementary Figures and Tables.docx
- Supplementary files/Table S1.xlsx
- Supplementary files/Table S10.xlsx
- Supplementary files/Table S11.xlsx
- Supplementary files/Table S12.xlsx
- Supplementary files/Table S2.xlsx
- Supplementary files/Table S3.xlsx
- Supplementary files/Table S4.xlsx
- Supplementary files/Table S5.xlsx
- Supplementary files/Table S6.xlsx
- Supplementary files/Table S7.xlsx
- Supplementary files/Table S8.xlsx
- Supplementary files/Table S9.xlsx
