# Supplementary material for: Comprehensive Genome-Wide Characterization of L-Type Lectin Receptor-like Kinase (L-LecRLK) Genes in Wheat (Triticum aestivum L.) and Their Response to Abiotic Stress
Source: Plants (Basel). 2025 Jun 19;14(12):1884. doi: 10.3390/plants14121884 (PMC12196811; doi:10.3390/plants14121884)
Supplement: Supplementary file 1 [file plants-14-01884-s001.zip › Supplementary files/Table S1.xlsx]

## Sheet: Sheet1
Table S1. List of 248 TaL-LecRLK genes identified in wheat genome.
Gene Name	Transcript ID	Gene ID	Pfam	Group	Chromosome/scaffold name	Gene start (bp)	Gene end (bp)	Strand	Number of introns	Number of motifs	Transcript length (including UTRs and CDS)	Number of Amino Acid	Molecular Weight(Da)	Theoretical pI	Instability Index	Aliphatic Index	Grand Average of Hydropathicity	Localizations	Signals	Membrane types
TaL-LecRLK1-1A	TraesCS1A02G048000.1	TraesCS1A02G048000	PF00139; PF00069; PF07714	IV	1A	29796504	29798640	1	0	20	2137	669	74939.9	8.05	30.11	93.54	-0.124	Cytoplasm|Endoplasmic reticulum	——	Soluble
TaL-LecRLK3-1A	TraesCS1A02G048100.1	TraesCS1A02G048100	PF00139; PF00069; PF07714	IV	1A	29800306	29802574	1	0	20	2269	667	74213.1	6.58	33.02	95.46	-0.029	Cell membrane	Signal peptide|Transmembrane domain	Transmembrane
TaL-LecRLK4-1A	TraesCS1A02G066200.1	TraesCS1A02G066200	PF00139; PF00069; PF07714	III	1A	48783668	48786472	1	0	17	2805	841	88058.9	6.9	48.62	83.21	-0.027	Cytoplasm|Cell membrane	——	Peripheral|Soluble
TaL-LecRLK5-1A	TraesCS1A02G184400.1	TraesCS1A02G184400	PF00139; PF00069; PF07714	IV	1A	334446661	334448697	1	0	20	2037	678	72752.1	6.61	40.68	98.1	0.092	Cytoplasm|Mitochondrion	Mitochondrial transit peptide	Soluble
TaL-LecRLK6-1A	TraesCS1A02G299900.1	TraesCS1A02G299900	PF00139; PF00069; PF07714	III	1A	494715224	494719483	-1	1	18	2336	675	72647.3	8.82	41.78	92.18	0.046	Cytoplasm|Mitochondrion	——	Soluble
TaL-LecRLK7-1A	TraesCS1A02G432000.2	TraesCS1A02G432000	PF00139; PF00069; PF07714	II	1A	583995762	584006688	1	1	10	2317	481	51973.4	6.36	42.25	82.54	-0.18	Cell membrane	——	Soluble
TaL-LecRLK1-1B	TraesCS1B02G062200.1	TraesCS1B02G062200	PF00139; PF00069; PF07714	IV	1B	47176704	47178695	1	0	20	1992	663	73996.6	7.35	28.64	93.24	-0.159	Cytoplasm|Mitochondrion	Mitochondrial transit peptide	Soluble
TaL-LecRLK3-1B	TraesCS1B02G062300.1	TraesCS1B02G062300	PF00139; PF00069; PF07714	IV	1B	47180510	47182513	1	0	20	2004	667	74102.8	6.29	32.38	95.17	-0.05	Cell membrane	Signal peptide|Transmembrane domain	Transmembrane
TaL-LecRLK4-1B	TraesCS1B02G084500.1	TraesCS1B02G084500	PF00139; PF00069; PF07714	III	1B	68944179	68946980	1	1	18	2625	747	78179.6	5.91	45.97	86.99	0.05	Cytoplasm|Cell membrane	——	Peripheral|Soluble
TaL-LecRLK8-1B1	TraesCS1B02G157200.1	TraesCS1B02G157200	PF00139; PF00069; PF07714	IV	1B	266109518	266111798	1	0	20	2281	672	72845.1	6.33	33.6	95	0.012	Cytoplasm|Cell membrane	——	Soluble
TaL-LecRLK8-1B2	TraesCS1B02G157300.1	TraesCS1B02G157300	PF00139; PF00069; PF07714	IV	1B	266258039	266260033	1	0	20	1995	664	72336.7	6.14	35.43	95.81	0.037	Cytoplasm|Cell membrane	——	Soluble
TaL-LecRLK6-1B	TraesCS1B02G309800.1	TraesCS1B02G309800	PF00139; PF00069; PF07714	III	1B	532402832	532405251	-1	0	18	2420	685	73459.1	8.69	42.76	90.44	0.046	Cytoplasm|Mitochondrion	——	Soluble
TaL-LecRLK7-1B	TraesCS1B02G467700.1	TraesCS1B02G467700	PF00139; PF00069; PF07714	II	1B	677319109	677324053	1	1	16	2495	721	78093.2	5.9	47.33	81.97	-0.144	Cell membrane	——	Soluble
TaL-LecRLK1-1D	TraesCS1D02G048900.1	TraesCS1D02G048900	PF00139; PF00069; PF07714	IV	1D	28569318	28572143	1	1	20	2133	710	79263.9	7.96	28.69	91.31	-0.075	Cytoplasm|Cell membrane|Mitochondrion	Mitochondrial transit peptide	Soluble
TaL-LecRLK3-1D	TraesCS1D02G049000.1	TraesCS1D02G049000	PF00139; PF00069; PF07714	IV	1D	28574236	28576502	1	0	20	2267	667	74163.1	6.38	32.95	96.34	-0.019	Cell membrane	Transmembrane domain	Transmembrane
TaL-LecRLK4-1D	TraesCS1D02G067200.1	TraesCS1D02G067200	PF00139; PF00069; PF07714	III	1D	48884347	48886855	1	0	18	2509	740	77525.8	6.04	46.51	88.05	0.044	Cytoplasm|Cell membrane	——	Peripheral|Soluble
TaL-LecRLK8-1D	TraesCS1D02G139700.1	TraesCS1D02G139700	PF00139; PF00069; PF07714	IV	1D	192569083	192571639	1	0	21	2557	721	78336.6	6.35	37.01	96.1	0.06	Cell membrane	——	Soluble
TaL-LecRLK6-1D	TraesCS1D02G299200.1	TraesCS1D02G299200	PF00139; PF00069; PF07714	III	1D	397176249	397180761	-1	1	15	2605	680	72933.6	8.92	41.83	92.09	0.063	Cytoplasm	——	Soluble
TaL-LecRLK7-1D	TraesCS1D02G441400.1	TraesCS1D02G441400	PF00139; PF00069; PF07714	II	1D	486381597	486388210	1	1	15	2434	712	77355.2	5.63	45.08	80.15	-0.17	Cytoplasm|Cell membrane	——	Soluble
TaL-LecRLK9-2A	TraesCS2A02G055200.1	TraesCS2A02G055200	PF00139; PF00069; PF07714	II	2A	23803107	23806271	1	2	17	1965	654	72592.4	7.66	42.12	83.94	-0.243	Cytoplasm	——	Soluble
TaL-LecRLK10-2A	TraesCS2A02G057000.1	TraesCS2A02G057000	PF00139; PF00069; PF07714	II	2A	24128504	24134938	1	2	17	2268	653	72394.2	8.5	38.95	86.49	-0.253	Cytoplasm|Mitochondrion	Mitochondrial transit peptide	Lipid anchor|Soluble
TaL-LecRLK11-2A	TraesCS2A02G090600.1	TraesCS2A02G090600	PF00139; PF00069; PF07714	IV	2A	43297440	43299784	-1	0	21	2345	692	75936.5	8.42	37.16	94.1	0.046	Cell membrane	——	Soluble
TaL-LecRLK12-2A	TraesCS2A02G126500.1	TraesCS2A02G126500	PF00139; PF00069; PF07714	IV	2A	74775671	74777921	1	0	20	2251	683	75511.2	6.11	35.78	94.8	-0.031	Cell membrane	Transmembrane domain	Transmembrane
TaL-LecRLK13-2A	TraesCS2A02G127900.1	TraesCS2A02G127900	PF00139; PF00069; PF07714	IV	2A	75633969	75635976	-1	0	20	2008	667	73414.9	6.67	34.65	89.9	-0.071	Cytoplasm|Cell membrane|Mitochondrion	Mitochondrial transit peptide	Peripheral|Lipid anchor|Soluble
TaL-LecRLK14-2A	TraesCS2A02G128000.1	TraesCS2A02G128000	PF00139; PF00069; PF07714	IV	2A	75642371	75644431	-1	0	20	2061	686	76007.6	6.63	37.44	87.83	-0.153	Cytoplasm|Cell membrane	——	Soluble
TaL-LecRLK15-2A	TraesCS2A02G186100.1	TraesCS2A02G186100	PF00139; PF00069; PF07714	IV	2A	147541341	147542948	-1	0	15	1608	535	58651.1	8.93	36.03	94.56	0.018	Cell membrane	——	Transmembrane
TaL-LecRLK16-2A	TraesCS2A02G186200.1	TraesCS2A02G186200	PF00139; PF00069; PF07714	IV	2A	147548379	147550734	-1	0	20	2356	677	74336	5.91	33.68	96.62	0.04	Cytoplasm|Cell membrane	——	Soluble
TaL-LecRLK17-2A	TraesCS2A02G198800.1	TraesCS2A02G198800	PF00139; PF00069; PF07714	II	2A	171079960	171082041	1	0	19	2082	693	77287.7	6.64	35.43	86.23	-0.17	Cytoplasm	——	Soluble
TaL-LecRLK18-2A	TraesCS2A02G214000.1	TraesCS2A02G214000	PF00139; PF00069; PF07714	IV	2A	199713870	199715915	-1	0	20	2046	681	74617.9	6.07	36.36	91.53	-0.088	Cell membrane	——	Transmembrane
TaL-LecRLK19-2A	TraesCS2A02G214100.1	TraesCS2A02G214100	PF00139; PF00069; PF07714	IV	2A	199727025	199729043	-1	0	20	2019	672	73492.4	6.61	30.53	94.64	0.006	Cell membrane	——	Soluble
TaL-LecRLK20-2A	TraesCS2A02G371600.1	TraesCS2A02G371600	PF00139; PF00069; PF07714	IV	2A	613987781	613989817	-1	0	20	2037	678	74123.9	7.7	28.28	92.46	0.005	Cell membrane	——	Soluble
TaL-LecRLK21-2A	TraesCS2A02G371700.1	TraesCS2A02G371700	PF00139; PF00069; PF07714	IV	2A	613991326	613993780	1	0	20	2455	677	73464.1	6.84	32.05	89.6	0.012	Cell membrane	——	Soluble
TaL-LecRLK22-2A	TraesCS2A02G455600.1	TraesCS2A02G455600	PF00139; PF00069; PF07714	I	2A	704753174	704755803	-1	0	15	2630	710	78408	8.84	40.76	80.52	-0.219	Cytoplasm	——	Soluble
TaL-LecRLK23-2A	TraesCS2A02G456400.1	TraesCS2A02G456400	PF00139; PF00069; PF07714	I	2A	705264634	705265878	1	0	8	1245	414	45741.1	9.61	35.53	84.76	-0.102	Cytoplasm|Mitochondrion	Mitochondrial transit peptide	Soluble
TaL-LecRLK24-2A	TraesCS2A02G571000.1	TraesCS2A02G571000	PF00139; PF00069; PF07714	II	2A	768193553	768204414	-1	6	24	3165	1054	115659	5.67	43.68	79.95	-0.244	Cytoplasm|Cell membrane	——	Soluble
TaL-LecRLK25-2B1	TraesCS2B02G008400.1	TraesCS2B02G008400	PF00139; PF00069; PF07714	II	2B	4766161	4771417	-1	2	16	2267	689	76281.2	5.66	33.95	76.71	-0.267	Cell membrane	Transmembrane domain	Transmembrane
TaL-LecRLK25-2B2	TraesCS2B02G024100.1	TraesCS2B02G024100	PF00139; PF00069; PF07714	II	2B	11203512	11208017	-1	2	12	1737	570	62977.4	6.68	35.91	81.77	-0.256	Cell membrane|Lysosome/Vacuole	Transmembrane domain	Transmembrane
TaL-LecRLK26-2B	TraesCS2B02G053500.1	TraesCS2B02G053500	PF00139; PF00069; PF07714	IV	2B	26290861	26293065	-1	0	20	2205	652	71766	6.42	37.94	96.84	0.007	Cytoplasm|Cell membrane|Mitochondrion|Lysosome/Vacuole	Mitochondrial transit peptide	Soluble
TaL-LecRLK27-2B	TraesCS2B02G054500.1	TraesCS2B02G054500	PF00139; PF00069; PF07714	II	2B	26570631	26573983	-1	2	16	2067	688	76199.6	6.84	39.42	88.28	-0.153	Cytoplasm|Cell membrane|Mitochondrion	——	Soluble
TaL-LecRLK11-2B	TraesCS2B02G106200.1	TraesCS2B02G106200	PF00139; PF00069; PF07714	IV	2B	67079728	67081785	-1	0	21	2058	685	75730.7	6.29	36.31	93.07	0.003	Cytoplasm|Cell membrane|Mitochondrion|Lysosome/Vacuole	——	Lipid anchor|Soluble
TaL-LecRLK12-2B	TraesCS2B02G148500.1	TraesCS2B02G148500	PF00139; PF00069; PF07714	IV	2B	114519808	114528075	1	2	8	825	274	31180.3	9.32	37.81	104.16	0.076	Cell membrane	Signal peptide|Transmembrane domain	Transmembrane
TaL-LecRLK14-2B	TraesCS2B02G150100.1	TraesCS2B02G150100	PF00139; PF00069; PF07714	IV	2B	116410013	116416006	-1	2	19	1920	639	70821.6	6.92	37.9	86.95	-0.182	Cell membrane	——	Transmembrane
TaL-LecRLK30-2B	TraesCS2B02G158700.1	TraesCS2B02G158700	PF00139; PF00069; PF07714	IV	2B	132509649	132511896	-1	0	20	2248	678	74285.1	6.45	35.26	95.86	0.009	Cell membrane	——	Soluble
TaL-LecRLK31-2B	TraesCS2B02G158800.1	TraesCS2B02G158800	PF00139; PF00069; PF07714	IV	2B	132516955	132519478	1	1	20	2178	640	70895.6	8.58	35.04	94.73	-0.005	Cell membrane	——	Transmembrane
TaL-LecRLK15-2B2	TraesCS2B02G220700.1	TraesCS2B02G220700	PF00139; PF00069; PF07714	IV	2B	210930524	210932799	-1	1	20	2139	670	73086.8	6.5	30.37	95.31	0.061	Cell membrane	Transmembrane domain	Transmembrane
TaL-LecRLK16-2B1	TraesCS2B02G220900.1	TraesCS2B02G220900	PF00139; PF00069; PF07714	IV	2B	211153210	211155338	1	0	20	2129	677	74189.7	5.95	30.54	94.89	0.007	Cytoplasm	——	Soluble
TaL-LecRLK15-2B1	TraesCS2B02G221100.1	TraesCS2B02G221100	PF00139; PF00069; PF07714	IV	2B	211187306	211189345	1	0	20	2040	679	74299.9	7.06	30.63	92.49	-0.004	Cell membrane	Transmembrane domain	Transmembrane
TaL-LecRLK16-2B2	TraesCS2B02G221200.1	TraesCS2B02G221200	PF00139; PF00069; PF07714	IV	2B	211191392	211193401	1	0	20	2010	669	73327	6.31	35.89	97.07	0.04	Cell membrane	Transmembrane domain	Transmembrane
TaL-LecRLK17-2B	TraesCS2B02G226200.1	TraesCS2B02G226200	PF00139; PF00069; PF07714	II	2B	216942157	216944463	1	0	20	2307	693	77544.1	6.46	36.28	86.8	-0.166	Cytoplasm|Cell membrane	——	Soluble
TaL-LecRLK20-2B	TraesCS2B02G388800.1	TraesCS2B02G388800	PF00139; PF00069; PF07714	IV	2B	551633294	551635327	-1	0	20	2034	677	73935.8	7	25.69	92.32	0.014	Cell membrane	——	Soluble
TaL-LecRLK22-2B	TraesCS2B02G477600.1	TraesCS2B02G477600	PF00139; PF00069; PF07714	I	2B	675332588	675335045	-1	0	16	2458	701	77655.1	8.29	38.04	81.1	-0.248	Cytoplasm	——	Soluble
TaL-LecRLK23-2B	TraesCS2B02G478500.1	TraesCS2B02G478500	PF00139; PF00069; PF07714	I	2B	675534085	675536385	1	0	17	2301	705	78594.2	9.03	32.76	83.52	-0.254	Cell membrane|Lysosome/Vacuole	Transmembrane domain	Transmembrane
TaL-LecRLK32-2B	TraesCS2B02G584100.1	TraesCS2B02G584100	PF00139; PF00069; PF07714	I	2B	771194107	771200612	-1	1	13	2563	788	88348.4	6.34	51.53	81.55	-0.329	Cytoplasm|Cell membrane|Mitochondrion	——	Soluble
TaL-LecRLK33-2B1	TraesCS2B02G616000.1	TraesCS2B02G616000	PF00139; PF00069; PF07714	II	2B	793525328	793529071	-1	1	15	1791	596	65307.9	5.36	46.51	83.17	-0.134	Cytoplasm	——	Soluble
TaL-LecRLK33-2B2	TraesCS2B02G616100.1	TraesCS2B02G616100	PF00139; PF00069; PF07714	II	2B	793529897	793532098	-1	0	16	2202	733	80073.9	5.7	37.42	86.45	-0.083	Cell membrane	Transmembrane domain	Transmembrane
TaL-LecRLK25-2D	TraesCS2D02G017600.1	TraesCS2D02G017600	PF00139; PF00069; PF07714	II	2D	8419881	8424779	-1	2	16	2205	734	79787.1	5.5	36.33	84.78	-0.148	Cell membrane	Transmembrane domain	Transmembrane
TaL-LecRLK26-2D	TraesCS2D02G039400.1	TraesCS2D02G039400	PF00139; PF00069; PF07714	IV	2D	14394564	14396714	-1	0	20	2151	662	72235.2	5.95	35.17	97.19	0.039	Cytoplasm|Cell membrane|Mitochondrion|Endoplasmic reticulum|Lysosome/Vacuole	Mitochondrial transit peptide	Soluble
TaL-LecRLK27-2D	TraesCS2D02G040700.1	TraesCS2D02G040700	PF00139; PF00069; PF07714	II	2D	14775825	14778254	-1	1	16	2318	658	72398.2	6.23	40.11	91.29	-0.108	Cytoplasm|Cell membrane|Mitochondrion	——	Lipid anchor|Soluble
TaL-LecRLK9-2D	TraesCS2D02G054100.1	TraesCS2D02G054100	PF00139; PF00069; PF07714	II	2D	21607749	21610457	1	1	15	1836	611	67839.7	6.51	42.37	82.68	-0.293	Cytoplasm|Cell membrane	——	Soluble
TaL-LecRLK10-2D	TraesCS2D02G055900.1	TraesCS2D02G055900	PF00139; PF00069; PF07714	II	2D	22419679	22426190	1	2	18	2236	673	74766.4	9.16	39.82	86.97	-0.217	Cytoplasm|Mitochondrion	Mitochondrial transit peptide	Soluble
TaL-LecRLK11-2D2	TraesCS2D02G088400.1	TraesCS2D02G088400	PF00139; PF00069; PF07714	IV	2D	38237536	38238988	-1	1	12	1359	452	48935.2	9.55	33.14	91.02	0.076	Cytoplasm|Mitochondrion	Mitochondrial transit peptide	Lipid anchor|Soluble
TaL-LecRLK11-2D1	TraesCS2D02G088500.1	TraesCS2D02G088500	PF00139; PF00069; PF07714	IV	2D	38250501	38252827	-1	0	20	2327	693	75860.1	8.03	38.34	92.7	0.029	Cell membrane|Endoplasmic reticulum|Lysosome/Vacuole	——	Transmembrane
TaL-LecRLK12-2D1	TraesCS2D02G129000.1	TraesCS2D02G129000	PF00139; PF00069; PF07714	IV	2D	74991351	74993500	1	0	20	2150	684	75515.2	6.07	34.58	95.64	-0.01	Cell membrane	——	Soluble
TaL-LecRLK12-2D2	TraesCS2D02G129100.1	TraesCS2D02G129100	PF00139; PF00069; PF07714	IV	2D	74998896	75001312	1	1	20	2191	681	75142.2	6.12	36.71	99.66	0.044	Cell membrane	Transmembrane domain	Transmembrane|Lipid anchor
TaL-LecRLK14-2D	TraesCS2D02G130500.1	TraesCS2D02G130500	PF00139; PF00069; PF07714	IV	2D	75750744	75752774	1	0	20	2031	676	74857.2	6.92	36.97	91.55	-0.113	Cell membrane	——	Transmembrane
TaL-LecRLK13-2D	TraesCS2D02G130600.1	TraesCS2D02G130600	PF00139; PF00069; PF07714	IV	2D	75754010	75756010	1	0	20	2001	666	73403.9	6.2	34.43	90.75	-0.057	Cytoplasm|Cell membrane|Mitochondrion	Mitochondrial transit peptide	Soluble
TaL-LecRLK31-2D	TraesCS2D02G137300.1	TraesCS2D02G137300	PF00139; PF00069; PF07714	IV	2D	80819400	80821614	-1	1	13	1858	443	49091.6	9.31	36.87	94	0.033	Cytoplasm|Mitochondrion	Mitochondrial transit peptide	Soluble
TaL-LecRLK30-2D	TraesCS2D02G137400.1	TraesCS2D02G137400	PF00139; PF00069; PF07714	IV	2D	80833580	80835763	1	0	16	2184	556	60847.6	6.62	29.95	95.94	0.028	Cell membrane	——	Soluble
TaL-LecRLK15-2D	TraesCS2D02G201400.1	TraesCS2D02G201400	PF00139; PF00069; PF07714	IV	2D	153001051	153003090	-1	0	20	2040	679	74277.3	6.75	32.95	94.33	0.051	Cell membrane	Transmembrane domain	Transmembrane
TaL-LecRLK16-2D	TraesCS2D02G201700.1	TraesCS2D02G201700	PF00139; PF00069; PF07714	IV	2D	153271857	153274267	1	0	20	2411	679	74438.1	5.99	32.14	96.04	0.029	Cytoplasm|Cell membrane	——	Soluble
TaL-LecRLK17-2D	TraesCS2D02G206600.1	TraesCS2D02G206600	PF00139; PF00069; PF07714	II	2D	159852498	159854579	1	0	20	2082	693	77544.1	6.06	35.76	87.36	-0.168	Cytoplasm|Cell membrane|Lysosome/Vacuole	——	Soluble
TaL-LecRLK18-2D	TraesCS2D02G219800.1	TraesCS2D02G219800	PF00139; PF00069; PF07714	IV	2D	186995581	186997635	-1	0	20	2055	684	74880.3	6	36.86	92.27	-0.064	Cell membrane	——	Transmembrane
TaL-LecRLK19-2D	TraesCS2D02G219900.1	TraesCS2D02G219900	PF00139; PF00069; PF07714	IV	2D	187107468	187109868	-1	1	20	2311	672	73567.3	6.88	30.12	94.78	0.001	Cell membrane	——	Soluble
TaL-LecRLK20-2D	TraesCS2D02G367900.1	TraesCS2D02G367900	PF00139; PF00069; PF07714	IV	2D	472466320	472469314	-1	0	20	2995	728	79508.1	9.04	31.01	90.96	-0.041	Cytoplasm|Cell membrane|Mitochondrion	——	Soluble
TaL-LecRLK21-2D	TraesCS2D02G368000.1	TraesCS2D02G368000	PF00139; PF00069; PF07714	IV	2D	472469938	472472761	1	1	20	2757	682	74232	7.04	32.28	88.09	-0.001	Cell membrane	——	Soluble
TaL-LecRLK22-2D	TraesCS2D02G455900.1	TraesCS2D02G455900	PF00139; PF00069; PF07714	I	2D	564070686	564073048	-1	0	16	2363	707	78232	8.61	40.26	82.64	-0.212	Cytoplasm|Cell membrane	——	Soluble
TaL-LecRLK23-2D1	TraesCS2D02G456700.1	TraesCS2D02G456700	PF00139; PF00069; PF07714	I	2D	564438424	564440665	1	0	14	2242	704	78470.3	9.36	33.18	82.24	-0.278	Cytoplasm|Cell membrane|Mitochondrion	——	Soluble
TaL-LecRLK23-2D2	TraesCS2D02G456800.1	TraesCS2D02G456800	PF00139; PF00069; PF07714	I	2D	564476277	564477768	1	0	9	1492	483	54232.1	9.84	33.47	85.34	-0.257	Cytoplasm|Mitochondrion	Mitochondrial transit peptide	Lipid anchor|Soluble
TaL-LecRLK32-2D1	TraesCS2D02G554400.1	TraesCS2D02G554400	PF00139; PF00069; PF07714	I	2D	628611150	628615779	-1	1	13	2576	764	85923.3	6.34	53.59	85.6	-0.249	Cytoplasm|Cell membrane|Mitochondrion	——	Soluble
TaL-LecRLK24-2D1	TraesCS2D02G582500.1	TraesCS2D02G582500	PF00139; PF00069; PF07714	II	2D	643257038	643259527	-1	1	18	2392	718	78252.8	5.66	48.62	82.62	-0.094	Cytoplasm|Cell membrane|Mitochondrion	——	Lipid anchor|Soluble
TaL-LecRLK24-2D2	TraesCS2D02G582600.1	TraesCS2D02G582600	PF00139; PF00069; PF07714	II	2D	643266401	643269254	-1	1	17	2652	740	80321.9	5.87	48.24	78.7	-0.137	Cytoplasm|Cell membrane	——	Lipid anchor
TaL-LecRLK33-2D2	TraesCS2D02G582700.1	TraesCS2D02G582700	PF00139; PF00069; PF07714	II	2D	643314627	643317596	1	0	17	2970	712	77595	5.77	35.3	86.28	-0.084	Cell membrane	Transmembrane domain	Transmembrane
TaL-LecRLK33-2D1	TraesCS2D02G582800.1	TraesCS2D02G582800	PF00139; PF00069; PF07714	II	2D	643320637	643322808	1	0	16	2172	723	78672.7	5.55	44.94	82.45	-0.152	Cytoplasm|Cell membrane	——	Soluble
TaL-LecRLK34-3A1	TraesCS3A02G015200.1	TraesCS3A02G015200	PF00139; PF00069; PF07714	IV	3A	10259798	10264064	-1	2	20	3600	679	74799.1	5.58	30.73	93.92	-0.062	Cell membrane	——	Soluble
TaL-LecRLK34-3A2	TraesCS3A02G016200.1	TraesCS3A02G016200	PF00139; PF00069; PF07714	IV	3A	10499344	10501395	1	0	19	2052	683	75434.7	5.81	34.5	90.5	-0.104	Cytoplasm|Lysosome/Vacuole	——	Soluble
TaL-LecRLK35-3A1	TraesCS3A02G101700.1	TraesCS3A02G101700	PF00139; PF00069; PF07714	IV	3A	66056962	66059279	1	0	20	2318	674	73869.4	6.11	33.2	91.71	-0.012	Cell membrane	Transmembrane domain	Transmembrane
TaL-LecRLK36-3A	TraesCS3A02G101800.1	TraesCS3A02G101800	PF00139; PF00069; PF07714	IV	3A	66062348	66064683	1	0	20	2336	672	74774.5	8.4	29.42	89.36	-0.121	Cell membrane	——	Soluble
TaL-LecRLK37-3A	TraesCS3A02G169600.1	TraesCS3A02G169600	PF00139; PF00069; PF07714	I	3A	177702531	177704115	-1	0	10	1585	458	50898.3	9.68	28.93	95.11	-0.072	Cytoplasm|Mitochondrion	Mitochondrial transit peptide	Lipid anchor|Soluble
TaL-LecRLK38-3A	TraesCS3A02G317800.1	TraesCS3A02G317800	PF00139; PF00069; PF07714	II	3A	558891382	558893421	-1	0	17	2040	679	73692.9	5.65	35.57	90.38	0.007	Cell membrane|Endoplasmic reticulum|Lysosome/Vacuole	Transmembrane domain	Transmembrane
TaL-LecRLK39-3A	TraesCS3A02G438300.1	TraesCS3A02G438300	PF00139; PF00069; PF07714	II	3A	681459113	681461243	1	5	12	1496	457	51272.7	5.78	31.33	85.3	-0.361	Cytoplasm|Cell membrane|Mitochondrion	Mitochondrial transit peptide	Soluble
TaL-LecRLK29-3A	TraesCS3A02G488900.1	TraesCS3A02G488900	PF00139; PF00069; PF07714	II	3A	716586899	716599695	1	4	14	1767	588	65204.1	7.28	41.13	87.55	-0.231	Cytoplasm|Cell membrane|Mitochondrion	——	Soluble
TaL-LecRLK36-3B1	TraesCS3B02G119300.1	TraesCS3B02G119300	PF00139; PF00069; PF07714	IV	3B	89093345	89095031	1	1	15	1590	529	59331.7	7.75	33.69	82.74	-0.248	Cytoplasm|Mitochondrion	——	Soluble
TaL-LecRLK36-3B2	TraesCS3B02G119500.1	TraesCS3B02G119500	PF00139; PF00069; PF07714	IV	3B	89352040	89354744	-1	1	20	2509	673	74976.5	6.77	27.99	87.21	-0.136	Cell membrane	——	Soluble
TaL-LecRLK35-3B	TraesCS3B02G119600.1	TraesCS3B02G119600	PF00139; PF00069; PF07714	IV	3B	89356005	89358023	-1	0	20	2019	672	73733.2	5.77	31.21	94.15	0.013	Cell membrane	Transmembrane domain	Transmembrane
TaL-LecRLK37-3B	TraesCS3B02G196900.1	TraesCS3B02G196900	PF00139; PF00069; PF07714	I	3B	223962767	223965077	1	0	15	2311	664	73432.8	9.25	32.1	90.14	-0.101	Cytoplasm|Cell membrane|Mitochondrion	Mitochondrial transit peptide	Soluble
TaL-LecRLK40-3B	TraesCS3B02G338800.1	TraesCS3B02G338800	PF00139; PF00069; PF07714	IV	3B	545048539	545050613	1	0	20	2075	670	74546.3	6.45	34.28	91.1	-0.086	Cell membrane|Lysosome/Vacuole	Transmembrane domain	Transmembrane
TaL-LecRLK41-3B	TraesCS3B02G338900.1	TraesCS3B02G338900	PF00139; PF00069; PF07714	IV	3B	545061480	545063744	1	0	20	2265	680	75504.2	8.51	30.6	91.78	-0.028	Cell membrane	Transmembrane domain	Transmembrane|Lipid anchor
TaL-LecRLK38-3B	TraesCS3B02G348100.1	TraesCS3B02G348100	PF00139; PF00069; PF07714	II	3B	557086977	557089327	1	0	17	2351	675	73326.5	5.86	35.94	88.74	-0.002	Cell membrane|Endoplasmic reticulum|Lysosome/Vacuole	Transmembrane domain	Transmembrane
TaL-LecRLK42-3B	TraesCS3B02G364400.1	TraesCS3B02G364400	PF00139; PF00069; PF07714	IV	3B	576020689	576022704	1	0	20	2016	671	73719.5	6.78	30.75	94.14	0.016	Cell membrane	——	Transmembrane
TaL-LecRLK35-3A2	TraesCS3B02G364500.1	TraesCS3B02G364500	PF00139; PF00069; PF07714	IV	3B	576049081	576051387	1	0	20	2307	670	73922.9	6.14	25.35	92.57	-0.133	Cytoplasm|Cell membrane	——	Soluble
TaL-LecRLK39-3B	TraesCS3B02G472200.1	TraesCS3B02G472200	PF00139; PF00069; PF07714	II	3B	720957140	720959888	1	5	12	2133	480	53879.4	5.47	30.2	82.88	-0.379	Cytoplasm|Mitochondrion	Mitochondrial transit peptide	Soluble
TaL-LecRLK43-3B1	TraesCS3B02G490000.1	TraesCS3B02G490000	PF00139; PF00069; PF07714	I	3B	736420304	736431741	-1	2	16	1872	623	68830.6	6.14	35.43	94.35	-0.083	Cytoplasm|Cell membrane|Mitochondrion|Lysosome/Vacuole	Mitochondrial transit peptide	Soluble
TaL-LecRLK43-3B2	TraesCS3B02G490300.1	TraesCS3B02G490300	PF00139; PF00069; PF07714	I	3B	736651721	736659367	1	1	17	2278	718	79489.7	5.95	36.75	89.58	-0.109	Cytoplasm|Cell membrane|Mitochondrion|Lysosome/Vacuole	Mitochondrial transit peptide	Soluble
TaL-LecRLK44-3B	TraesCS3B02G519500.1	TraesCS3B02G519500	PF00139; PF07714	II	3B	762802349	762804357	1	4	12	1758	585	64574	6.36	38.54	87.83	-0.252	Cytoplasm	——	Soluble
TaL-LecRLK28-3B2	TraesCS3B02G536800.1	TraesCS3B02G536800	PF00139; PF00069; PF07714	II	3B	776863321	776865395	1	1	15	1980	659	73216.8	8.79	34.42	90.11	-0.077	Cytoplasm|Mitochondrion	——	Soluble
TaL-LecRLK28-3B1	TraesCS3B02G536900.1	TraesCS3B02G536900	PF00139; PF00069; PF07714	II	3B	776996350	776998226	1	1	13	1779	592	65350.2	6.76	38.44	89.46	-0.139	Cell membrane	Transmembrane domain	Transmembrane
TaL-LecRLK29-3B2	TraesCS3B02G537000.1	TraesCS3B02G537000	PF00139; PF00069; PF07714	II	3B	777000291	777003143	1	3	16	2067	688	76852.5	9.2	39.79	87.17	-0.222	Cytoplasm	——	Soluble
TaL-LecRLK29-3B1	TraesCS3B02G537100.1	TraesCS3B02G537100	PF00139; PF00069; PF07714	II	3B	777033046	777035227	1	1	17	2085	694	76971.5	9.03	41.04	90.2	-0.108	Cytoplasm|Cell membrane|Mitochondrion	——	Soluble
TaL-LecRLK36-3D	TraesCS3D02G104000.1	TraesCS3D02G104000	PF00139; PF00069; PF07714	IV	3D	56684940	56687049	-1	0	20	2110	674	74756.4	6.9	29.76	89.24	-0.105	Cytoplasm	——	Soluble
TaL-LecRLK35-3D	TraesCS3D02G104100.1	TraesCS3D02G104100	PF00139; PF00069; PF07714	IV	3D	56708053	56710437	-1	0	20	2385	671	73798.4	6.15	31.58	92.98	-0.021	Cell membrane|Lysosome/Vacuole	Signal peptide|Transmembrane domain	Transmembrane
TaL-LecRLK37-3D	TraesCS3D02G172200.1	TraesCS3D02G172200	PF00139; PF00069; PF07714	I	3D	152823085	152825463	1	0	15	2379	664	73580	9.24	31.9	88.21	-0.11	Cytoplasm|Cell membrane|Mitochondrion	Mitochondrial transit peptide	Soluble
TaL-LecRLK32-2D2	TraesCS3D02G299500.1	TraesCS3D02G299500	PF00139; PF00069; PF07714	I	3D	414632186	414635500	1	1	15	2159	659	72199.6	9.07	38.13	87.42	-0.061	Cell membrane|Endoplasmic reticulum|Lysosome/Vacuole	——	Transmembrane
TaL-LecRLK40-3D	TraesCS3D02G304400.1	TraesCS3D02G304400	PF00139; PF00069; PF07714	IV	3D	418718012	418720024	1	0	20	2013	670	74469.3	6.56	34.46	91.99	-0.076	Cell membrane	Transmembrane domain	Transmembrane
TaL-LecRLK41-3D	TraesCS3D02G304500.1	TraesCS3D02G304500	PF00139; PF00069; PF07714	IV	3D	418722461	418724715	1	0	20	2255	680	75426.1	7.62	31.85	91.93	-0.016	Cell membrane	——	Transmembrane
TaL-LecRLK38-3D	TraesCS3D02G313500.1	TraesCS3D02G313500	PF00139; PF00069; PF07714	II	3D	427445542	427447864	1	0	17	2323	677	73651.9	5.79	34.82	89.91	0.016	Cell membrane|Endoplasmic reticulum|Lysosome/Vacuole	Transmembrane domain	Transmembrane|Lipid anchor
TaL-LecRLK39-3D	TraesCS3D02G430500.1	TraesCS3D02G430500	PF00139; PF00069; PF07714	II	3D	544781423	544783768	1	1	13	2255	562	62800.1	5.66	39.12	90.52	-0.248	Cell membrane	Transmembrane domain	Transmembrane
TaL-LecRLK44-3D	TraesCS3D02G471000.1	TraesCS3D02G471000	PF00139; PF00069; PF07714	II	3D	573402497	573404533	1	1	14	1944	647	71732.6	7.7	38.03	90.54	-0.15	Cytoplasm|Mitochondrion	Mitochondrial transit peptide	Soluble
TaL-LecRLK28-3D	TraesCS3D02G484200.1	TraesCS3D02G484200	PF00139; PF00069; PF07714	II	3D	581456894	581458431	-1	1	12	1443	480	53637.7	9.12	40.23	95.67	-0.164	Cytoplasm|Cell membrane|Mitochondrion	Mitochondrial transit peptide	Soluble
TaL-LecRLK29-3D	TraesCS3D02G484400.1	TraesCS3D02G484400	PF00139; PF00069; PF07714	II	3D	581512817	581514516	-1	2	12	1527	508	57141.4	8.29	37.57	93.78	-0.163	Cytoplasm|Cell membrane	——	Soluble
TaL-LecRLK45-4A	TraesCS4A02G201800.1	TraesCS4A02G201800	PF00139; PF00069; PF07714	II	4A	491687752	491690149	1	1	15	2294	713	76826.7	5.53	36.16	83.55	-0.119	Cytoplasm|Cell membrane	——	Soluble
TaL-LecRLK46-4A	TraesCS4A02G251400.1	TraesCS4A02G251400	PF00139; PF00069; PF07714	II	4A	562482615	562484891	-1	0	15	2277	702	75996.5	5.33	37.26	86.54	-0.137	Cytoplasm	——	Soluble
TaL-LecRLK47-4A	TraesCS4A02G357700.1	TraesCS4A02G357700	PF00139; PF00069; PF07714	II	4A	631210865	631225517	-1	5	14	1969	577	63415.5	7.53	32.73	92.25	-0.112	Cell membrane	Transmembrane domain	Transmembrane
TaL-LecRLK48-4A	TraesCS4A02G384500.1	TraesCS4A02G384500	PF00139; PF00069; PF07714	IV	4A	662147700	662149730	-1	0	20	2031	676	74186.8	6.24	39.46	95.49	-0.015	Cell membrane	Transmembrane domain	Transmembrane
TaL-LecRLK49-4A	TraesCS4A02G384600.1	TraesCS4A02G384600	PF00139; PF00069; PF07714	IV	4A	662200133	662202556	-1	1	20	2332	666	72815.3	6.29	37.1	91.83	-0.008	Cell membrane	Transmembrane domain	Transmembrane
TaL-LecRLK50-4A	TraesCS4A02G394200.1	TraesCS4A02G394200	PF00139; PF00069; PF07714	II	4A	669456045	669458410	-1	1	16	2288	692	75823.6	5.93	36.32	87.33	-0.174	Cytoplasm|Cell membrane|Mitochondrion	——	Soluble
TaL-LecRLK51-4A1	TraesCS4A02G466600.1	TraesCS4A02G466600	PF00139; PF00069; PF07714	II	4A	729309464	729313167	-1	1	17	2353	689	74967.2	6.66	34.33	91.39	0.008	Cell membrane	Transmembrane domain	Transmembrane
TaL-LecRLK51-4A2	TraesCS4A02G468700.1	TraesCS4A02G468700	PF00139; PF00069; PF07714	II	4A	730621122	730623179	1	0	18	2058	685	74117.8	5.59	35.71	91.81	-0.018	Cell membrane	Transmembrane domain	Transmembrane
TaL-LecRLK51-4A3	TraesCS4A02G469300.1	TraesCS4A02G469300	PF00139; PF00069; PF07714	II	4A	731089766	731093409	-1	1	14	1956	651	70676.9	6.25	35.37	84.47	-0.024	Cell membrane	——	Transmembrane|Lipid anchor
TaL-LecRLK52-4B	TraesCS4B02G041300.1	TraesCS4B02G041300	PF00139; PF00069; PF07714	II	4B	28536457	28538912	1	0	17	2456	736	80611.7	6.05	41.68	86.78	-0.248	Cytoplasm|Mitochondrion	Mitochondrial transit peptide	Soluble
TaL-LecRLK46-4B	TraesCS4B02G063400.1	TraesCS4B02G063400	PF00139; PF00069; PF07714	II	4B	55702530	55705729	1	1	15	2184	727	78676.8	5.54	37.62	87.99	-0.124	Cytoplasm|Mitochondrion	——	Soluble
TaL-LecRLK45-4B	TraesCS4B02G106000.1	TraesCS4B02G106000	PF00139; PF00069; PF07714	II	4B	115528615	115531079	1	1	15	2380	710	76703.6	5.73	35.4	82.54	-0.117	Cytoplasm|Cell membrane	——	Soluble
TaL-LecRLK53-4B	TraesCS4B02G289100.1	TraesCS4B02G289100	PF00139; PF00069; PF07714	IV	4B	574169282	574171714	1	0	19	2433	680	72781.2	6.51	35.43	93.06	0.061	Cell membrane|Lysosome/Vacuole	——	Soluble
TaL-LecRLK46-4D	TraesCS4D02G062400.1	TraesCS4D02G062400	PF00139; PF00069; PF07714	II	4D	38303235	38305763	1	0	16	2529	697	75397.8	5.27	37.56	85.77	-0.134	Cytoplasm	——	Soluble
TaL-LecRLK45-4D	TraesCS4D02G102700.1	TraesCS4D02G102700	PF00139; PF00069; PF07714	II	4D	81907398	81909866	1	1	15	2372	713	77052.1	5.64	35.86	83.28	-0.094	Cytoplasm|Cell membrane	——	Soluble
TaL-LecRLK53-4D	TraesCS4D02G288200.1	TraesCS4D02G288200	PF00139; PF00069; PF07714	IV	4D	459383276	459385727	1	0	20	2452	672	72063.4	6.97	39.06	93.3	0.056	Cytoplasm|Cell membrane	——	Soluble
TaL-LecRLK54-5A	TraesCS5A02G081600.1	TraesCS5A02G081600	PF00139; PF00069; PF07714	IV	5A	105415268	105417355	-1	0	19	2088	695	74636.1	6.33	36.85	90.72	0.014	Cytoplasm|Cell membrane	——	Soluble
TaL-LecRLK52-5A	TraesCS5A02G084400.1	TraesCS5A02G084400	PF00139; PF00069; PF07714	II	5A	110352267	110354444	-1	0	16	2178	725	79180.4	6.25	46.2	90.4	-0.169	Cytoplasm|Mitochondrion	Mitochondrial transit peptide	Transmembrane
TaL-LecRLK55-5A	TraesCS5A02G168800.1	TraesCS5A02G168800	PF00139; PF00069; PF07714	III	5A	359734810	359737971	1	1	14	2471	658	71353.8	9.05	48.07	88.62	-0.01	Cell membrane	Transmembrane domain	Transmembrane
TaL-LecRLK56-5A	TraesCS5A02G185900.1	TraesCS5A02G185900	PF00139; PF00069; PF07714	II	5A	386170777	386174815	-1	2	18	2638	683	75588.4	5.7	36.96	84.06	-0.173	Cell membrane	Transmembrane domain	Transmembrane
TaL-LecRLK57-5A	TraesCS5A02G406100.1	TraesCS5A02G406100	PF00139; PF00069; PF07714	IV	5A	597686223	597688271	-1	0	21	2049	682	74044.7	6.33	31.28	92.51	0.009	Cell membrane	——	Soluble
TaL-LecRLK58-5A	TraesCS5A02G463200.1	TraesCS5A02G463200	PF00139; PF00069; PF07714	IV	5A	643357092	643359406	-1	0	19	2315	682	75902.5	8.44	35.96	92.76	-0.058	Cytoplasm|Cell membrane|Mitochondrion	——	Lipid anchor|Soluble
TaL-LecRLK59-5A	TraesCS5A02G463300.1	TraesCS5A02G463300	PF00139; PF00069; PF07714	IV	5A	643363993	643366230	-1	0	20	2238	673	74845.6	7.13	28.44	90.77	-0.131	Cell membrane	——	Soluble
TaL-LecRLK60-5A1	TraesCS5A02G484300.1	TraesCS5A02G484300	PF00139; PF00069; PF07714	IV	5A	655461759	655463837	-1	0	21	2079	692	75147.1	5.71	49.6	88.61	-0.089	Cell membrane|Lysosome/Vacuole	Transmembrane domain	Transmembrane
TaL-LecRLK60-5A2	TraesCS5A02G484600.1	TraesCS5A02G484600	PF00139; PF00069; PF07714	IV	5A	655990083	655992178	1	1	21	2067	688	73556.9	5.51	46.1	86.79	-0.084	Cytoplasm|Cell membrane	——	Soluble
TaL-LecRLK54-5B	TraesCS5B02G084800.1	TraesCS5B02G084800	PF00139; PF00069; PF07714	IV	5B	107369228	107371559	1	0	20	2332	693	74351.7	6.3	37.74	90.85	-0.002	Cytoplasm|Cell membrane	——	Soluble
TaL-LecRLK52-5B	TraesCS5B02G090300.1	TraesCS5B02G090300	PF00139; PF00069; PF07714	II	5B	116829311	116831488	-1	0	15	2178	725	79156.4	6.02	46.32	91.06	-0.17	Cytoplasm|Lysosome/Vacuole	——	Transmembrane|Lipid anchor
TaL-LecRLK34-5B	TraesCS5B02G173900.1	TraesCS5B02G173900	PF00139; PF00069; PF07714	IV	5B	319322509	319324548	-1	0	20	2040	679	74799.1	5.58	30.73	93.92	-0.062	Cell membrane	——	Soluble
TaL-LecRLK56-5B	TraesCS5B02G184000.1	TraesCS5B02G184000	PF00139; PF00069; PF07714	II	5B	334783628	334787315	-1	1	17	2793	688	76323.3	5.7	37.62	83.15	-0.194	Cell membrane	Transmembrane domain	Transmembrane
TaL-LecRLK61-5B	TraesCS5B02G256900.1	TraesCS5B02G256900	PF00139; PF00069; PF07714	I	5B	439276624	439281152	1	1	16	2333	708	75575.9	7.58	38.42	82.42	-0.026	Cell membrane	Transmembrane domain	Transmembrane
TaL-LecRLK57-5B	TraesCS5B02G410900.1	TraesCS5B02G410900	PF00139; PF00069; PF07714	IV	5B	586357606	586360321	-1	0	21	2716	681	74078.9	6.51	35.39	93.07	0.014	Cell membrane	Transmembrane domain	Transmembrane|Lipid anchor
TaL-LecRLK62-5B	TraesCS5B02G449800.1	TraesCS5B02G449800	PF00139; PF00069; PF07714	IV	5B	622065913	622071318	-1	1	20	5205	703	77911.1	5.99	37.8	91.11	-0.056	Cell membrane|Lysosome/Vacuole	Transmembrane domain	Transmembrane
TaL-LecRLK63-5B	TraesCS5B02G449900.1	TraesCS5B02G449900	PF00139; PF00069; PF07714	IV	5B	622069028	622070494	1	0	13	1467	488	54061.1	9.28	33.74	95.61	-0.025	Endoplasmic reticulum	Signal peptide	Soluble
TaL-LecRLK60-5B	TraesCS5B02G497800.1	TraesCS5B02G497800	PF00139; PF00069; PF07714	IV	5B	664682920	664685010	-1	0	22	2091	696	75786	5.71	49.81	89.35	-0.098	Cell membrane|Lysosome/Vacuole	Transmembrane domain	Transmembrane
TaL-LecRLK54-5D	TraesCS5D02G091000.1	TraesCS5D02G091000	PF00139; PF00069; PF07714	IV	5D	98227410	98230028	1	0	19	2619	693	74295.6	6.43	36.29	91.27	-0.001	Cytoplasm|Cell membrane	——	Soluble
TaL-LecRLK52-5D	TraesCS5D02G096800.1	TraesCS5D02G096800	PF00139; PF00069; PF07714	II	5D	107551759	107553936	-1	0	15	2178	725	79203.5	6.11	45.11	89.32	-0.164	Cytoplasm|Mitochondrion	Mitochondrial transit peptide	Soluble
TaL-LecRLK55-5D	TraesCS5D02G173100.1	TraesCS5D02G173100	PF00139; PF00069; PF07714	III	5D	270251079	270254017	1	1	14	2382	658	71247.7	9.13	48.77	88.77	-0.005	Cell membrane|Lysosome/Vacuole	Transmembrane domain	Transmembrane
TaL-LecRLK56-5D	TraesCS5D02G191000.1	TraesCS5D02G191000	PF00139; PF00069; PF07714	II	5D	293364365	293368100	-1	1	16	2837	686	76043	5.64	39.82	83.82	-0.178	Cell membrane	Transmembrane domain	Transmembrane
TaL-LecRLK61-5D	TraesCS5D02G265800.1	TraesCS5D02G265800	PF00139; PF00069; PF07714	I	5D	370117957	370121172	1	1	11	2387	471	51069.5	8.61	37.78	88.26	-0.072	Cell membrane	Transmembrane domain	Transmembrane
TaL-LecRLK64-5D	TraesCS5D02G270900.2	TraesCS5D02G270900	PF00139; PF00069; PF07714	II	5D	374603750	374607665	1	3	16	2566	734	80049.3	7.04	36.88	77.28	-0.215	Cell membrane	——	Soluble
TaL-LecRLK57-5D1	TraesCS5D02G416100.1	TraesCS5D02G416100	PF00139; PF00069; PF07714	IV	5D	478590584	478595774	1	4	15	1639	545	60275.8	6.36	31.43	86.9	-0.126	Cytoplasm|Cell membrane|Mitochondrion	——	Soluble
TaL-LecRLK62-5D	TraesCS5D02G452800.1	TraesCS5D02G452800	PF00139; PF00069; PF07714	IV	5D	500673407	500676191	-1	1	20	2575	723	80456.3	6.27	38.07	91.3	-0.038	Cell membrane|Lysosome/Vacuole	Transmembrane domain	Transmembrane
TaL-LecRLK63-5D	TraesCS5D02G452900.1	TraesCS5D02G452900	PF00139; PF00069; PF07714	IV	5D	500676511	500678914	1	0	20	2404	715	78649.6	8.58	32.66	95.8	-0.004	Cell membrane	——	Soluble
TaL-LecRLK58-5D	TraesCS5D02G476000.1	TraesCS5D02G476000	PF00139; PF00069; PF07714	IV	5D	515244663	515246744	-1	0	22	2082	693	77101.1	8.6	35.62	94.39	-0.022	Cytoplasm|Mitochondrion	——	Lipid anchor|Soluble
TaL-LecRLK59-5D	TraesCS5D02G476100.1	TraesCS5D02G476100	PF00139; PF00069; PF07714	IV	5D	515250808	515252714	-1	0	16	1907	537	59758.5	9.01	27.47	92.38	-0.142	Cell membrane	——	Transmembrane|Soluble
TaL-LecRLK57-5D2	TraesCS5D02G489500.1	TraesCS5D02G489500	PF00139; PF00069; PF07714	IV	5D	524503915	524506150	1	0	20	2236	641	71033.9	8.58	35.23	91.4	-0.061	Cytoplasm|Cell membrane	——	Soluble
TaL-LecRLK60-5D1	TraesCS5D02G497900.1	TraesCS5D02G497900	PF00139; PF00069; PF07714	IV	5D	527904895	527907361	-1	0	22	2467	696	75625.6	5.73	50.53	87.97	-0.108	Cell membrane|Lysosome/Vacuole	Transmembrane domain	Transmembrane
TaL-LecRLK60-5D2	TraesCS5D02G498100.1	TraesCS5D02G498100	PF00139; PF00069; PF07714	IV	5D	528142000	528144081	1	0	21	2082	693	74135	5.71	44.63	91.21	-0.009	Cell membrane	——	Soluble
TaL-LecRLK65-5D	TraesCS5D02G546700.1	TraesCS5D02G546700	PF00139; PF00069; PF07714	IV	5D	555190940	555193147	1	0	18	2208	656	72417.9	5.99	34.58	96.48	0.03	Cytoplasm|Mitochondrion|Endoplasmic reticulum	Mitochondrial transit peptide	Lipid anchor|Soluble
TaL-LecRLK66-6A	TraesCS6A02G054000.1	TraesCS6A02G054000	PF00139; PF00069; PF07714	II	6A	28012902	28018463	1	2	16	1932	643	70751.4	6.93	41.22	75.69	-0.254	Cytoplasm|Mitochondrion	——	Lipid anchor|Soluble
TaL-LecRLK64-6A	TraesCS6A02G058500.1	TraesCS6A02G058500	PF00139; PF00069; PF07714	II	6A	30873143	30876811	-1	2	17	2378	704	76807.4	5.59	39.27	80.24	-0.22	Cytoplasm|Cell membrane|Mitochondrion	——	Soluble
TaL-LecRLK67-6A	TraesCS6A02G132300.1	TraesCS6A02G132300	PF00139; PF00069; PF07714	IV	6A	104408108	104410700	-1	0	20	2593	685	74759.6	6.92	36.5	97.07	-0.042	Cell membrane	——	Soluble
TaL-LecRLK68-6A	TraesCS6A02G132400.1	TraesCS6A02G132400	PF00139; PF00069; PF07714	IV	6A	104411857	104413938	-1	0	21	2082	693	75912	6.69	28.46	95.64	-0.044	Cytoplasm|Cell membrane|Lysosome/Vacuole	——	Soluble
TaL-LecRLK69-6A	TraesCS6A02G236300.1	TraesCS6A02G236300	PF00139; PF00069; PF07714	IV	6A	445643427	445645584	-1	0	18	2158	594	65234.4	6.52	40.36	94.38	-0.021	Cell membrane	——	Soluble
TaL-LecRLK70-6A	TraesCS6A02G277600.1	TraesCS6A02G277600	PF00139; PF00069; PF07714	I	6A	504890702	504894238	-1	1	17	2750	739	79360.9	6.77	33.43	85.99	-0.109	Cytoplasm|Cell membrane|Mitochondrion	——	Soluble
TaL-LecRLK71-6A	TraesCS6A02G352600.1	TraesCS6A02G352600	PF00139; PF00069; PF07714	IV	6A	584957001	584958443	-1	0	14	1443	480	54064.3	7.2	39.92	90.52	-0.186	Cytoplasm|Cell membrane|Mitochondrion|Lysosome/Vacuole	Mitochondrial transit peptide	Peripheral|Lipid anchor|Soluble
TaL-LecRLK72-6A1	TraesCS6A02G352700.1	TraesCS6A02G352700	PF00139; PF00069; PF07714	IV	6A	584979889	584982420	1	0	20	2532	681	75947.9	5.8	35.64	94.93	-0.031	Cytoplasm|Cell membrane|Lysosome/Vacuole	——	Transmembrane
TaL-LecRLK72-6A2	TraesCS6A02G352800.1	TraesCS6A02G352800	PF00139; PF00069; PF07714	IV	6A	584988528	584990567	-1	0	20	2040	679	75337.9	6.11	37.94	93.8	-0.079	Cytoplasm|Cell membrane	——	Transmembrane|Lipid anchor
TaL-LecRLK72-6A3	TraesCS6A02G352900.1	TraesCS6A02G352900	PF00139; PF00069; PF07714	IV	6A	584997804	584999843	1	0	21	2040	679	75604.7	6.48	38.64	94.51	-0.081	Cell membrane|Lysosome/Vacuole	Transmembrane domain	Transmembrane
TaL-LecRLK73-6A	TraesCS6A02G408600.1	TraesCS6A02G408600	PF00139; PF00069; PF07714	IV	6A	613303243	613305597	-1	0	16	2355	649	71739.3	8.06	37.07	92.96	-0.125	Cytoplasm|Cell membrane|Mitochondrion	——	Lipid anchor|Soluble
TaL-LecRLK74-6A1	TraesCS6A02G408800.1	TraesCS6A02G408800	PF00139; PF00069; PF07714	IV	6A	613315529	613317193	1	0	16	1665	554	60779.4	5.78	36.59	97.15	-0.021	Cytoplasm|Cell membrane	——	Soluble
TaL-LecRLK74-6A2	TraesCS6A02G409000.1	TraesCS6A02G409000	PF00139; PF00069; PF07714	IV	6A	613315333	613324576	1	1	16	2066	554	60779.4	5.78	36.59	97.15	-0.021	Cytoplasm|Cell membrane	——	Soluble
TaL-LecRLK68-6B	TraesCS6B02G160500.1	TraesCS6B02G160500	PF00139; PF00069; PF07714	IV	6B	164362924	164364966	1	0	21	2043	680	74535.1	5.83	30.71	96.34	-0.029	Cell membrane	——	Soluble
TaL-LecRLK67-6B	TraesCS6B02G160600.1	TraesCS6B02G160600	PF00139; PF00069; PF07714	IV	6B	164371930	164374339	1	0	20	2410	686	74559.1	6.7	35.26	94.36	-0.041	Cell membrane	——	Soluble
TaL-LecRLK69-6B	TraesCS6B02G265000.1	TraesCS6B02G265000	PF00139; PF00069; PF07714	IV	6B	476428000	476430289	-1	0	20	2290	667	73057.4	6.49	38.98	94.86	-0.016	Cytoplasm|Cell membrane	——	Soluble
TaL-LecRLK70-6B	TraesCS6B02G305600.1	TraesCS6B02G305600	PF00139; PF00069; PF07714	I	6B	548626682	548630193	-1	1	17	2731	740	79477.9	6.36	35.94	84.53	-0.13	Cytoplasm|Cell membrane|Mitochondrion	Mitochondrial transit peptide	Soluble
TaL-LecRLK71-6B	TraesCS6B02G385500.1	TraesCS6B02G385500	PF00139; PF00069; PF07714	IV	6B	660258402	660260423	1	0	20	2022	673	74748.8	7.27	35.58	90.97	-0.105	Cytoplasm|Cell membrane|Mitochondrion	Mitochondrial transit peptide	Lipid anchor|Soluble
TaL-LecRLK72-6B	TraesCS6B02G385600.1	TraesCS6B02G385600	PF00139; PF00069; PF07714	IV	6B	660267290	660269323	1	0	19	2034	677	75333.2	6.38	36.35	94.21	-0.097	Cell membrane	——	Soluble
TaL-LecRLK73-6B	TraesCS6B02G454800.1	TraesCS6B02G454800	PF00139; PF00069; PF07714	IV	6B	712227427	712229904	-1	0	17	2478	713	79453.1	6.53	37.86	92.54	-0.099	Cell membrane	Transmembrane domain	Transmembrane
TaL-LecRLK74-6B	TraesCS6B02G454900.1	TraesCS6B02G454900	PF00139; PF00069; PF07714	IV	6B	712230259	712232684	1	0	19	2426	660	72257.5	5.38	31.71	97.18	0.056	Cell membrane|Lysosome/Vacuole	Transmembrane domain	Transmembrane
TaL-LecRLK66-6D	TraesCS6D02G076100.1	TraesCS6D02G076100	PF00139; PF00069; PF07714	II	6D	40534687	40539428	1	2	8	1323	440	48949.2	5.82	31.27	76.07	-0.251	Cytoplasm|Mitochondrion	Mitochondrial transit peptide	Transmembrane|Lipid anchor|Soluble
TaL-LecRLK68-6D	TraesCS6D02G122100.1	TraesCS6D02G122100	PF00139; PF00069; PF07714	IV	6D	86721153	86723485	1	0	21	2333	679	74527.1	5.86	29.34	96.75	-0.029	Cell membrane|Lysosome/Vacuole	——	Transmembrane
TaL-LecRLK67-6D1	TraesCS6D02G122200.1	TraesCS6D02G122200	PF00139; PF00069; PF07714	IV	6D	86724880	86726943	1	0	21	2064	687	74561.3	6.51	35.1	97.09	0.002	Cell membrane	——	Soluble
TaL-LecRLK2-6D	TraesCS6D02G191400.1	TraesCS6D02G191400	PF00139; PF00069; PF07714	IV	6D	264177922	264180265	1	0	20	2344	673	74351.1	6.89	33.71	94.84	-0.019	Cytoplasm|Lysosome/Vacuole	——	Soluble
TaL-LecRLK67-6D2	TraesCS6D02G191500.1	TraesCS6D02G191500	PF00139; PF00069; PF07714	IV	6D	264440893	264443247	1	0	21	2355	671	74045.9	6.8	29.05	96.65	-0.037	Cytoplasm|Cell membrane	——	Lipid anchor|Soluble
TaL-LecRLK69-6D	TraesCS6D02G219000.1	TraesCS6D02G219000	PF00139; PF00069; PF07714	IV	6D	308937482	308939644	-1	0	20	2163	667	72932.1	6.36	38.33	95.59	-0.013	Cytoplasm|Cell membrane	——	Soluble
TaL-LecRLK70-6D	TraesCS6D02G258200.1	TraesCS6D02G258200	PF00139; PF00069; PF07714	I	6D	363868913	363874209	-1	1	17	2868	741	79233.6	6.77	35.39	85.48	-0.107	Cytoplasm|Cell membrane|Mitochondrion	——	Soluble
TaL-LecRLK71-6D	TraesCS6D02G335300.1	TraesCS6D02G335300	PF00139; PF00069; PF07714	IV	6D	436764829	436766844	-1	0	20	2016	671	74593.4	6.59	37.6	89.49	-0.137	Cytoplasm|Cell membrane|Mitochondrion|Lysosome/Vacuole	——	Soluble
TaL-LecRLK72-6D	TraesCS6D02G335400.1	TraesCS6D02G335400	PF00139; PF00069; PF07714	IV	6D	436770030	436772078	1	0	20	2049	682	75947.1	6.4	36.97	93.36	-0.062	Cell membrane|Lysosome/Vacuole	Transmembrane domain	Transmembrane
TaL-LecRLK73-6D	TraesCS6D02G392500.1	TraesCS6D02G392500	PF00139; PF00069; PF07714	IV	6D	467007359	467009611	-1	0	17	2253	676	74507.3	6.43	34.73	91.7	-0.111	Cytoplasm|Mitochondrion	——	Lipid anchor|Soluble
TaL-LecRLK74-6D	TraesCS6D02G392600.1	TraesCS6D02G392600	PF00139; PF00069; PF07714	IV	6D	467010060	467011685	1	0	14	1626	541	59869.3	5.94	36.16	94.23	-0.023	Cytoplasm|Mitochondrion|Lysosome/Vacuole	Mitochondrial transit peptide	Soluble
TaL-LecRLK48-7A2	TraesCS7A02G085400.1	TraesCS7A02G085400	PF00139; PF00069; PF07714	IV	7A	49963686	49965128	-1	0	14	1443	480	53644.1	7.75	42.82	99.69	0.007	Cell membrane	Signal peptide|Transmembrane domain	Transmembrane
TaL-LecRLK48-7A1	TraesCS7A02G085500.1	TraesCS7A02G085500	PF00139; PF00069; PF07714	IV	7A	49985060	49986502	-1	0	14	1443	480	53458.6	8.73	39.58	94.83	-0.093	Cell membrane	Transmembrane domain	Transmembrane
TaL-LecRLK49-7A	TraesCS7A02G085600.1	TraesCS7A02G085600	PF00139; PF00069; PF07714	IV	7A	49989017	49991266	-1	0	21	2250	673	73551.1	6.58	33.95	91.46	-0.019	Cell membrane	——	Soluble
TaL-LecRLK41-7A	TraesCS7A02G139900.1	TraesCS7A02G139900	PF00139; PF00069; PF07714	IV	7A	91647223	91648763	1	1	12	1433	459	51081.4	9.01	36.06	87.45	-0.138	Cytoplasm	——	Soluble
TaL-LecRLK75-7A	TraesCS7A02G166100.1	TraesCS7A02G166100	PF00139; PF00069; PF07714	IV	7A	121844303	121846432	1	0	19	2130	709	76105.1	7.97	39.31	93.92	0.045	Cell membrane	Transmembrane domain	Soluble
TaL-LecRLK76-7A	TraesCS7A02G214400.1	TraesCS7A02G214400	PF00139; PF00069; PF07714	III	7A	178615534	178618009	-1	0	17	2476	715	76011.2	6.22	38.19	88.57	-0.01	Cytoplasm|Cell membrane|Endoplasmic reticulum	——	Soluble
TaL-LecRLK77-7A1	TraesCS7A02G249200.1	TraesCS7A02G249200	PF00139; PF00069; PF07714	I	7A	232022758	232026122	1	1	20	2993	756	82306.3	8.26	44.66	80.9	-0.191	Cell membrane|Lysosome/Vacuole	——	Soluble
TaL-LecRLK77-7A2	TraesCS7A02G249300.1	TraesCS7A02G249300	PF00139; PF00069; PF07714	I	7A	232056560	232059202	1	1	20	2271	756	82306.3	8.26	44.66	80.9	-0.191	Cell membrane|Lysosome/Vacuole	——	Soluble
TaL-LecRLK78-7A	TraesCS7A02G249400.1	TraesCS7A02G249400	PF00139; PF00069; PF07714	I	7A	232280215	232284173	1	1	17	2977	733	78125.8	6	33.46	82.95	-0.127	Cell membrane|Lysosome/Vacuole	Transmembrane domain	Transmembrane
TaL-LecRLK79-7A	TraesCS7A02G473700.1	TraesCS7A02G473700	PF00139; PF00069; PF07714	II	7A	669395540	669397821	-1	2	16	1794	597	65845.2	8.83	45.9	91.12	-0.137	Cytoplasm|Cell membrane|Mitochondrion|Lysosome/Vacuole	——	Lipid anchor|Soluble
TaL-LecRLK80-7A	TraesCS7A02G507100.1	TraesCS7A02G507100	PF00139; PF00069; PF07714	II	7A	694196451	694198614	1	1	16	2163	720	78497.6	5.84	46.24	88.6	-0.147	Cell membrane|Lysosome/Vacuole	Transmembrane domain	Transmembrane
TaL-LecRLK81-7A	TraesCS7A02G507400.1	TraesCS7A02G507400	PF00139; PF00069; PF07714	II	7A	694329927	694331903	-1	0	15	1977	658	71899.3	7.66	45.03	88.63	-0.198	Cytoplasm|Mitochondrion	——	Soluble
TaL-LecRLK82-7A	TraesCS7A02G507500.1	TraesCS7A02G507500	PF00139; PF00069; PF07714	II	7A	694355842	694357880	-1	0	16	2039	609	66181.9	5.97	45.25	90.62	-0.157	Cell membrane|Lysosome/Vacuole	Transmembrane domain	Transmembrane
TaL-LecRLK83-7A	TraesCS7A02G507700.1	TraesCS7A02G507700	PF00139; PF00069; PF07714	II	7A	694420331	694422397	-1	0	17	2067	688	75372.8	7.71	45.23	88.98	-0.142	Cytoplasm	——	Soluble
TaL-LecRLK76-7B	TraesCS7B02G121700.1	TraesCS7B02G121700	PF00139; PF00069; PF07714	III	7B	141956315	141958755	-1	0	17	2441	712	75450.6	5.92	40.09	88.82	-0.005	Cell membrane	——	Soluble
TaL-LecRLK78-7B	TraesCS7B02G141900.1	TraesCS7B02G141900	PF00139; PF00069; PF07714	I	7B	180028691	180032569	-1	1	18	3034	730	78522.4	6.51	34.27	80.74	-0.186	Cell membrane|Lysosome/Vacuole	Transmembrane domain	Transmembrane
TaL-LecRLK77-7B	TraesCS7B02G142000.1	TraesCS7B02G142000	PF00139; PF00069; PF07714	I	7B	180039706	180044715	-1	1	18	2921	752	81795.7	7	45.52	83.27	-0.158	Cell membrane	——	Transmembrane
TaL-LecRLK84-7B	TraesCS7B02G214000.1	TraesCS7B02G214000	PF00139; PF00069; PF07714	II	7B	392813947	392815759	-1	1	14	1728	575	63109.7	7.27	35.16	83.97	-0.158	Cytoplasm|Mitochondrion	Mitochondrial transit peptide	Lipid anchor|Soluble
TaL-LecRLK34-7B	TraesCS7B02G236900.1	TraesCS7B02G236900	PF00139; PF00069; PF07714	IV	7B	440823113	440825272	-1	0	20	2160	679	74799.1	5.58	30.73	93.92	-0.062	Cell membrane	——	Soluble
TaL-LecRLK65-7B	TraesCS7B02G322200.1	TraesCS7B02G322200	PF00139; PF00069; PF07714	IV	7B	572932548	572934907	1	3	17	1926	641	70732.1	8.3	35.51	93.37	-0.013	Cell membrane	——	Soluble
TaL-LecRLK85-7B1	TraesCS7B02G414900.1	TraesCS7B02G414900	PF00139; PF00069; PF07714	II	7B	682842191	682844365	1	1	16	2151	716	78370.3	5.28	46.1	91.97	-0.146	Cell membrane|Lysosome/Vacuole	Transmembrane domain	Transmembrane
TaL-LecRLK86-7B	TraesCS7B02G415300.1	TraesCS7B02G415300	PF00139; PF00069; PF07714	II	7B	683030505	683032710	1	0	17	2206	700	76897.5	8.95	38.21	87.19	-0.114	Cytoplasm|Mitochondrion	——	Soluble
TaL-LecRLK80-7B	TraesCS7B02G415400.1	TraesCS7B02G415400	PF00139; PF00069；PF07714	II	7B	683105753	683107093	1	0	8	1341	446	48286.5	6.09	47	87.89	-0.137	Cell membrane	——	Transmembrane
TaL-LecRLK85-7B2	TraesCS7B02G415600.1	TraesCS7B02G415600	PF00139; PF00069; PF07714	II	7B	683166930	683169263	-1	0	15	2334	700	76906.6	5.66	41.11	87.34	-0.146	Cell membrane|Mitochondrion	——	Transmembrane|Lipid anchor
TaL-LecRLK82-7B	TraesCS7B02G415700.1	TraesCS7B02G415700	PF00139; PF00069; PF07714	II	7B	683229335	683243783	-1	2	15	2154	717	78472.8	6.03	48.81	87.32	-0.205	Cytoplasm|Mitochondrion|Lysosome/Vacuole	Mitochondrial transit peptide	Lipid anchor|Soluble
TaL-LecRLK83-7B	TraesCS7B02G415900.1	TraesCS7B02G415900	PF00139; PF00069; PF07714	II	7B	683417499	683419830	-1	0	15	2332	690	75484.8	6.73	44.79	89.86	-0.116	Cytoplasm|Cell membrane|Mitochondrion	——	Soluble
TaL-LecRLK50-7D	TraesCS7D02G041400.1	TraesCS7D02G041400	PF00139; PF00069; PF07714	II	7D	20614839	20616297	1	0	11	1459	476	52668.1	5.98	37.71	80.5	-0.262	Cytoplasm	——	Soluble
TaL-LecRLK49-7D	TraesCS7D02G080500.1	TraesCS7D02G080500	PF00139; PF00069; PF07714	IV	7D	47453911	47456216	1	0	21	2306	673	73485.1	6.56	33.19	92.04	-0.003	Cell membrane	Transmembrane domain	Transmembrane
TaL-LecRLK48-7D	TraesCS7D02G080600.1	TraesCS7D02G080600	PF00139; PF00069; PF07714	IV	7D	47457550	47459790	1	0	20	2241	676	74034.8	6.32	39.99	96.66	0.002	Cell membrane	Signal peptide|Transmembrane domain	Transmembrane
TaL-LecRLK7-7D	TraesCS7D02G161100.1	TraesCS7D02G161100	PF00139; PF00069; PF07714	II	7D	111082688	111085402	-1	1	17	2347	690	74898.9	5.93	42.56	85.99	-0.079	Cytoplasm|Mitochondrion	Mitochondrial transit peptide	Lipid anchor|Soluble
TaL-LecRLK75-7D	TraesCS7D02G166700.1	TraesCS7D02G166700	PF00139; PF00069; PF07714	IV	7D	117463162	117465285	1	0	19	2124	707	75744.8	8.39	38.47	94.6	0.067	Cell membrane	Transmembrane domain	Soluble
TaL-LecRLK76-7D	TraesCS7D02G216300.1	TraesCS7D02G216300	PF00139; PF00069; PF07714	III	7D	176159048	176161198	1	0	17	2151	716	75806.9	6.11	38.14	88.85	-0.014	Cell membrane	——	Soluble
TaL-LecRLK77-7D	TraesCS7D02G248100.1	TraesCS7D02G248100	PF00139; PF00069; PF07714	I	7D	219635296	219638401	1	1	19	2756	750	81909.9	7.04	43.59	83.36	-0.159	Endoplasmic reticulum|Lysosome/Vacuole	——	Soluble
TaL-LecRLK78-7D	TraesCS7D02G248200.1	TraesCS7D02G248200	PF00139; PF00069; PF07714	I	7D	219711448	219715481	1	1	12	2947	700	74483.7	10.22	61.68	68	-0.379	Cell membrane	Transmembrane domain	Transmembrane
TaL-LecRLK84-7D	TraesCS7D02G310000.1	TraesCS7D02G310000	PF00139; PF00069; PF07714	II	7D	393105330	393107502	-1	3	16	2073	690	75084.4	6.8	37.25	81.54	-0.126	Cytoplasm|Cell membrane|Mitochondrion	——	Soluble
TaL-LecRLK85-7D	TraesCS7D02G495600.1	TraesCS7D02G495600	PF00139; PF00069; PF07714	II	7D	602626394	602630302	1	1	15	2674	751	81895.7	6.33	46.37	88.96	-0.148	Cytoplasm	——	Transmembrane
TaL-LecRLK81-7D	TraesCS7D02G495700.1	TraesCS7D02G495700	PF00139; PF00069; PF07714	II	7D	602662282	602673510	-1	2	16	2109	702	77688.7	6.02	46.7	86.82	-0.236	Cytoplasm|Cell membrane	——	Soluble
TaL-LecRLK83-7D	TraesCS7D02G495800.1	TraesCS7D02G495800	PF00139; PF00069; PF07714	II	7D	602769946	602772264	-1	0	16	2319	687	75435.7	7.12	41.65	88.54	-0.133	Cytoplasm|Mitochondrion	Mitochondrial transit peptide	Soluble
TaL-LecRLK86-7D	TraesCS7D02G510100.1	TraesCS7D02G510100	PF00139; PF00069; PF07714	II	7D	613231213	613233353	-1	1	16	1983	660	72418	5.97	39.39	90.27	-0.099	Cytoplasm|Cell membrane	——	Soluble
TaL-LecRLK87-Un1	TraesCSU02G045000.1	TraesCSU02G045000	PF00139; PF00069; PF07714	IV	Un	35540383	35542149	-1	0	15	1767	588	64570.8	6.36	32.42	92.53	-0.032	Cytoplasm	——	Soluble
TaL-LecRLK79-Un1	TraesCSU02G105100.1	TraesCSU02G105100	PF00139; PF00069; PF07714	II	Un	92683675	92685762	-1	0	18	2088	695	76169	9.11	44.8	91.73	-0.099	Cytoplasm|Cell membrane|Mitochondrion	——	Lipid anchor|Soluble
TaL-LecRLK64-Un	TraesCSU02G142100.2	TraesCSU02G142100	PF00139; PF00069; PF07714	II	Un	137806290	137810204	1	0	17	2638	743	81286.2	5.32	36.94	80.62	-0.216	Cytoplasm|Cell membrane|Mitochondrion	——	Lipid anchor|Soluble
TaL-LecRLK87-Un2	TraesCSU02G166700.1	TraesCSU02G166700	PF00139; PF00069; PF07714	IV	Un	244205991	244207757	1	0	15	1767	588	64570.8	6.36	32.42	92.53	-0.032	Cytoplasm	——	Soluble
TaL-LecRLK24-Un	TraesCSU02G176800.1	TraesCSU02G176800	PF00139; PF00069; PF07714	II	Un	266536726	266539161	-1	1	16	2338	730	79691.9	5.3	49.07	81.36	-0.153	Cytoplasm|Cell membrane	——	Transmembrane|Lipid anchor
TaL-LecRLK88-Un1	TraesCSU02G179900.1	TraesCSU02G179900	PF00139; PF00069; PF07714	I	Un	270732550	270735807	-1	1	20	2886	756	82306.3	8.26	44.66	80.9	-0.191	Cell membrane|Lysosome/Vacuole	——	Soluble
TaL-LecRLK88-Un2	TraesCSU02G187400.1	TraesCSU02G187400	PF00139; PF00069; PF07714	I	Un	282195381	282198023	1	1	20	2271	756	82306.3	8.26	44.66	80.9	-0.191	Cell membrane|Lysosome/Vacuole	——	Soluble
TaL-LecRLK79-Un2	TraesCSU02G193800.1	TraesCSU02G193800	PF00139; PF00069; PF07714	II	Un	291002736	291005352	-1	0	18	2617	695	76169	9.11	44.8	91.73	-0.099	Cytoplasm|Cell membrane|Mitochondrion	——	Lipid anchor|Soluble
TaL-LecRLK50-Un	TraesCSU02G199000.1	TraesCSU02G199000	PF00139; PF00069; PF07714	II	Un	296649781	296652146	1	1	16	2288	692	75823.6	5.93	36.32	87.33	-0.174	Cytoplasm|Cell membrane|Mitochondrion	——	Soluble
