# Supplementary material for: Comprehensive Genome-Wide Characterization of L-Type Lectin Receptor-like Kinase (L-LecRLK) Genes in Wheat (Triticum aestivum L.) and Their Response to Abiotic Stress
Source: Plants (Basel). 2025 Jun 19;14(12):1884. doi: 10.3390/plants14121884 (PMC12196811; doi:10.3390/plants14121884)
Supplement: Supplementary file 1 [file plants-14-01884-s001.zip › Supplementary files/Table S10.xlsx]

## Sheet: Sheet1
Table S10. Expression profiles of 248 TaL-LecRLK genes under normal and stress conditions: mean FPKM (Fragments Per Kilobase of transcript per Million mapped reads) values calculated from three biological replicates.
Gene name	Gene ID	CK average FPKM	Drought_1h average FPKM	Drought_3h average FPKM	Drought_6h average FPKM	Heat_1h average FPKM	Heat_3h average FPKM	Heat_6h average FPKM
TaL-LecRLK47-4A	TraesCS4A02G357700	0	0	0	0	0	0	0
TaL-LecRLK66-6A	TraesCS6A02G054000	0	0.00299667	0	0.00544533	0	0	0.00181511
TaL-LecRLK66-6D	TraesCS6D02G076100	0	0	0	0	0.0650773	0.068946	0.0446744
TaL-LecRLK25-2B1	TraesCS2B02G008400	0	0	0	0	0	0	0
TaL-LecRLK25-2D	TraesCS2D02G017600	0	0	0	0	0	0	0
TaL-LecRLK25-2B2	TraesCS2B02G024100	0.0380573	0.0805773	0	0.0125977	0	0	0.00419922
TaL-LecRLK51-4A2	TraesCS4A02G468700	0	0	0	0	0	0	0
TaL-LecRLK51-4A3	TraesCS4A02G469300	0	0	0	0	0	0	0
TaL-LecRLK51-4A1	TraesCS4A02G466600	0	0	0	0	0	0	0
TaL-LecRLK64-5D	TraesCS5D02G270900	0	0	0	0.00280533	0	0	0.000935111
TaL-LecRLK64-Un	TraesCSU02G142100	0.026835	0.0859333	0.061445	0.0908013	0	0.006783	0.0325281
TaL-LecRLK64-6A	TraesCS6A02G058500	0.695318	1.28973	0.373849	0.478704	0.131125	0.145569	0.251799
TaL-LecRLK17-2A	TraesCS2A02G198800	0.009217	0.076055	0.064251	0.0343167	0.05487	0.0638343	0.051007
TaL-LecRLK17-2D	TraesCS2D02G206600	0.0227257	0.00140467	0	0	0.0261837	0.02112	0.0157679
TaL-LecRLK17-2B	TraesCS2B02G226200	0	0.0085	0	0.00426833	0.0271117	0.0364803	0.0226201
TaL-LecRLK38-3B	TraesCS3B02G348100	1.65036	1.3893	0.598066	0.842052	0.502058	0.739576	0.694562
TaL-LecRLK38-3D	TraesCS3D02G313500	2.75426	2.31849	1.03004	1.2409	0.667096	0.946226	0.951407
TaL-LecRLK38-3A	TraesCS3A02G317800	4.58727	3.40409	0.787168	0.802086	0.894356	1.25955	0.98533
TaL-LecRLK46-4B	TraesCS4B02G063400	0.008244	0.00734133	0	0	0.00354233	0	0.00118078
TaL-LecRLK46-4D	TraesCS4D02G062400	0.00331167	0.00334967	0.046866	0.014997	0	0	0.004999
TaL-LecRLK46-4A	TraesCS4A02G251400	0.008181	0	0	0	0	0.00468667	0.00156222
TaL-LecRLK7-7D	TraesCS7D02G161100	0.044888	0	0	0	0	0	0
TaL-LecRLK7-1A	TraesCS1B02G467700	0.612371	0.66721	0.104423	0.12503	0.0911743	0.0490107	0.088405
TaL-LecRLK7-1D	TraesCS1D02G441400	0.677678	0.962129	0.341196	0.953514	0.248364	0.351945	0.517941
TaL-LecRLK7-1B	TraesCS1A02G432000	0.44412	0.814825	0.296487	0.281943	0.0171283	0.145344	0.148138
TaL-LecRLK84-7D	TraesCS7D02G310000	0.0698223	0.0440963	0.0403707	0.200641	0.473816	0.467658	0.380705
TaL-LecRLK84-7B	TraesCS7B02G214000	0.0159233	0.009499	0.133827	0.201456	0.0219293	0.0660643	0.0964831
TaL-LecRLK45-4A	TraesCS4A02G201800	0	0.0290847	0	0.003098	0	0	0.00103267
TaL-LecRLK45-4D	TraesCS4D02G102700	0.482972	0.861928	0.198444	0.443316	0.0471917	0.073142	0.187883
TaL-LecRLK45-4B	TraesCS4B02G106000	0.109899	0.203786	0.0769827	0.134982	0.0328997	0.0427693	0.070217
TaL-LecRLK33-2D1	TraesCS2D02G582800	0.12032	0.057896	0.052053	0.0338077	0.023237	0.0285413	0.0285287
TaL-LecRLK33-2B1	TraesCS2B02G616000	0.0159587	0	0	0	0.033298	0	0.0110993
TaL-LecRLK33-2D2	TraesCS2D02G582700	0.173172	0.0611317	0.066546	0.0212067	0.00689033	0.0138093	0.0139688
TaL-LecRLK33-2B2	TraesCS2B02G616100	0.0136633	0	0.00548867	0	0	0	0
TaL-LecRLK24-2D2	TraesCS2D02G582600	0.00359367	0	0.0175857	0	0	0	0
TaL-LecRLK24-Un	TraesCSU02G176800	5.18284	6.86031	0.328635	0	15.847	8.12513	7.99071
TaL-LecRLK24-2A	TraesCS2A02G571000	0.00657	0	0	0	0.0233523	0	0.00778411
TaL-LecRLK24-2D1	TraesCS2D02G582500	0.143749	0.131991	0.085982	0	0.29866	0.134491	0.144384
TaL-LecRLK9-2D	TraesCS2D02G054100	0	0	0	0	0	0	0
TaL-LecRLK9-2A	TraesCS2A02G055200	0	0	0	0	0	0	0
TaL-LecRLK10-2D	TraesCS2D02G055900	0.208205	0.193926	0.0298907	0.0458767	0.140715	0.0430203	0.0765374
TaL-LecRLK10-2A	TraesCS2A02G057000	0.349188	0.496008	0.036136	0.0627487	0.325286	0.240923	0.209653
TaL-LecRLK44-3D	TraesCS3D02G471000	0	0	0	0	0	0	0
TaL-LecRLK44-3B	TraesCS3B02G519500	0	0	0	0	0	0	0
TaL-LecRLK29-3D	TraesCS3D02G484400	0	0	0	0	0	0	0
TaL-LecRLK29-3B2	TraesCS3B02G537000	0	0	0	0	0	0	0
TaL-LecRLK28-3B1	TraesCS3B02G536900	0	0	0	0	0	0	0
TaL-LecRLK27-2D	TraesCS2D02G040700	0	0.020798	0.081252	0.085157	0.297116	0.487903	0.290059
TaL-LecRLK27-2B	TraesCS2B02G054500	0	0	0	0	0.0131023	0.0894197	0.034174
TaL-LecRLK29-3B1	TraesCS3B02G537100	0	0	0	0	0	0	0
TaL-LecRLK29-3A	TraesCS3A02G488900	0	0	0	0	0	0	0
TaL-LecRLK28-3D	TraesCS3D02G484200	0	0	0	0	0	0	0
TaL-LecRLK28-3B2	TraesCS3B02G536800	0	0	0	0	0	0	0
TaL-LecRLK56-5B	TraesCS5B02G184000	0.099827	0.079671	0.0500397	0.0268207	0.0459767	0.031048	0.0346151
TaL-LecRLK56-5D	TraesCS5D02G191000	0.029166	0	0	0.00437567	0.0382407	0.0270677	0.023228
TaL-LecRLK56-5A	TraesCS5A02G185900	0.383554	0.448529	0.216206	0.300317	0.0841483	0.309147	0.231204
TaL-LecRLK50-7D	TraesCS7D02G041400	0	0	0	0	0	0	0
TaL-LecRLK50-Un	TraesCSU02G199000	0.010527	0.096014	0.00717	0	0.00368033	0.00873	0.00413678
TaL-LecRLK50-4A	TraesCS4A02G394200	0.00631133	0.0998417	0.00717	0	0.00368033	0.00873	0.00413678
TaL-LecRLK39-3A	TraesCS3A02G438300	0.12047	0.146436	0.004734	0.00604767	0.0216243	0.0238973	0.0171898
TaL-LecRLK39-3D	TraesCS3D02G430500	2.21111	1.30681	0.400537	0.163459	0.193367	0.350862	0.235896
TaL-LecRLK39-3B	TraesCS3B02G472200	0.0573887	0.137931	0	0.0136947	0	0.0933427	0.0356791
TaL-LecRLK52-4B	TraesCS4B02G041300	0.097589	0.0794453	0	0.0120283	0.0194767	0	0.0105017
TaL-LecRLK52-5B	TraesCS5B02G090300	0.00241633	0	0.104936	0.0717157	0.0853213	0.0783903	0.0784758
TaL-LecRLK52-5D	TraesCS5D02G096800	0	0	0.004259	0.00650333	0.0220583	0.0607947	0.0297854
TaL-LecRLK52-5A	TraesCS5A02G084400	0.0735577	0.0504523	0	0.011469	0.00649333	0.0100147	0.00932567
TaL-LecRLK86-7D	TraesCS7D02G510100	0	0	0	0	0	0	0
TaL-LecRLK86-7B	TraesCS7B02G415300	0.017456	0	0.0127553	0	0	0	0
TaL-LecRLK80-7B	TraesCS7B02G415400	0.420802	0.466513	0	0.007819	0.073695	0	0.0271713
TaL-LecRLK80-7A	TraesCS7A02G507100	0.148113	0.287886	0	0	0.002135	0.00426533	0.00213344
TaL-LecRLK85-7B1	TraesCS7B02G414900	0.0428967	0.511994	0.00434167	0	0.00372367	0	0.00124122
TaL-LecRLK85-7B2	TraesCS7B02G415600	0.0768107	0.782695	0.093635	0.0352593	0.0800797	0.0136867	0.0430086
TaL-LecRLK85-7D	TraesCS7D02G495600	0.014701	0.105573	0.00706233	0	0.00674833	0	0.00224944
TaL-LecRLK81-7D	TraesCS7D02G495700	0.0167983	0.0164557	0	0	0.0276847	0.0856337	0.0377728
TaL-LecRLK81-7A	TraesCS7A02G507400	0	0	0	0	0	0	0
TaL-LecRLK82-7B	TraesCS7B02G415700	0	0	0	0	0	0	0
TaL-LecRLK82-7A	TraesCS7A02G507500	0.00840267	0.0564737	0	0	0.00478933	0	0.00159644
TaL-LecRLK79-7A	TraesCS7A02G473700	0	0	0	0	0	0	0
TaL-LecRLK79-Un2	TraesCSU02G193800	0.391012	2.0301	0.00289633	0	0.0921427	0.094205	0.0621159
TaL-LecRLK79-Un1	TraesCSU02G105100	0.433685	1.21074	0.00363033	0	0.0999167	0.102288	0.0674014
TaL-LecRLK83-7A	TraesCS7A02G507700	0.318203	1.31802	0.0315507	0	0.0134013	0.018965	0.0107888
TaL-LecRLK83-7D	TraesCS7D02G495800	0.038471	0.181496	0	0	0	0	0
TaL-LecRLK83-7B	TraesCS7B02G415900	0.461769	2.12025	0	0.00986533	0.0762817	0.019886	0.0353443
TaL-LecRLK22-2D	TraesCS2D02G455900	0.013014	0.139346	0.081092	0.194319	0.03331	0.0326763	0.0867686
TaL-LecRLK22-2B	TraesCS2B02G477600	0.10588	0.268421	0.079753	0.0470953	0.011843	0.020407	0.0264484
TaL-LecRLK22-2A	TraesCS2A02G455600	0.0239593	0.0768303	0.106582	0.0693113	0.039123	0.0391203	0.0491849
TaL-LecRLK37-3D	TraesCS3D02G172200	0.133167	0.060787	0.0344617	0	0.0145893	0.00400733	0.00619889
TaL-LecRLK37-3B	TraesCS3B02G196900	0.761239	0.701868	0.0895777	0.121205	0.211797	0.252501	0.195167
TaL-LecRLK37-3A	TraesCS3A02G169600	0.487011	0.582593	0.000510667	0.0239163	0.016358	0	0.0134248
TaL-LecRLK23-2A	TraesCS2A02G456400	0	0	0	0	0	0	0
TaL-LecRLK23-2B	TraesCS2B02G478500	0.012401	0.00442033	0.00253067	0.0260093	0.00619133	0.0281407	0.0201138
TaL-LecRLK23-2D2	TraesCS2D02G456800	0	0	0	0	0	0	0
TaL-LecRLK23-2D1	TraesCS2D02G456700	0	0	0	0	0	0	0
TaL-LecRLK78-7A	TraesCS7A02G249400	5.76446	8.02299	7.52345	7.94705	7.99639	8.21313	8.05219
TaL-LecRLK78-7D	TraesCS7D02G248200	0.166756	1.71077	0.505401	0.65355	0.159387	0.402086	0.405007
TaL-LecRLK78-7B	TraesCS7B02G141900	0.21186	1.34114	0.849224	1.09369	0.498244	0.607833	0.733256
TaL-LecRLK61-5D	TraesCS5D02G265800	0.042775	0.0916403	0	0.057397	0.0272137	0.0280767	0.0375624
TaL-LecRLK61-5B	TraesCS5B02G256900	0.121234	0.287992	0.111529	0.257711	0.0162993	0.093755	0.122588
TaL-LecRLK70-6B	TraesCS6B02G305600	0.010845	0.0184937	0.036816	0.0579547	0.0439157	0.032285	0.0447184
TaL-LecRLK70-6D	TraesCS6D02G258200	0.0275477	0.222159	0.0227127	0.108844	0.00541867	0.0261547	0.0468059
TaL-LecRLK70-6A	TraesCS6A02G277600	0.646674	1.94876	0.290983	0.291357	0.171775	0.167948	0.21036
TaL-LecRLK43-3B2	TraesCS3B02G490300	0	0	0	0	0	0	0
TaL-LecRLK43-3B1	TraesCS3B02G490000	0.0102853	0	0	0	0	0	0
TaL-LecRLK32-2D2	TraesCS3D02G299500	0	0	0	0.00850467	0	0	0.00283489
TaL-LecRLK32-2D1	TraesCS2D02G554400	0.0613437	0.0460497	0.0152853	0.0604403	0.0156527	0.0911867	0.0557599
TaL-LecRLK32-2B	TraesCS2B02G584100	0.282502	0.22805	0.357583	0.139341	0.0708577	0.0380477	0.0827489
TaL-LecRLK77-7B	TraesCS7B02G142000	0.0167373	0.006964	0	0	0.00689233	0	0.00229744
TaL-LecRLK77-7D	TraesCS7D02G248100	0.00655533	0	0.003426	0.0564453	0	0	0.0188151
TaL-LecRLK88-Un2	TraesCSU02G187400	0.40555	0.357792	0.0540573	0.0230343	0.169956	0.0346147	0.0758683
TaL-LecRLK88-Un1	TraesCSU02G179900	0.300518	0.333853	0.075942	0.0371113	0.154683	0.102781	0.0981919
TaL-LecRLK77-7A2	TraesCS7A02G249300	0.48427	0.468807	0.109323	0.113407	0.146003	0.200335	0.153248
TaL-LecRLK77-7A1	TraesCS7A02G249200	0.560698	0.490281	0.127027	0.0480393	0.207394	0.163688	0.139707
TaL-LecRLK4-1B	TraesCS1B02G084500	0.267778	0.187734	0.250837	0.364464	0.0404987	0.12801	0.177658
TaL-LecRLK4-1D	TraesCS1D02G067200	0.197472	0.116948	0.208531	0.257217	0.00601233	0.123222	0.128817
TaL-LecRLK4-1A	TraesCS1A02G066200	0.501855	0.791404	0.364484	0.290552	0.010063	0.174107	0.158241
TaL-LecRLK6-1A	TraesCS1A02G299900	0.0231077	0.0124347	0	0.0126547	0	0.025845	0.0128332
TaL-LecRLK6-1D	TraesCS1D02G299200	0	0	0	0	0	0	0
TaL-LecRLK6-1B	TraesCS1B02G309800	0.263641	0.192667	0.053692	0.116684	0.0700907	0.142944	0.109906
TaL-LecRLK55-5D	TraesCS5D02G173100	0.4924	0.380022	0.267759	0.139559	0.143643	0.0280947	0.103766
TaL-LecRLK55-5A	TraesCS5A02G168800	0.0118703	0.00411633	0.011464	0	0.020634	0	0.006878
TaL-LecRLK76-7B	TraesCS7B02G121700	0.322644	0.45874	0.878325	0.560837	0.354567	0.849795	0.5884
TaL-LecRLK76-7D	TraesCS7D02G216300	0	0	0	0	0.0111583	0	0.00371944
TaL-LecRLK76-7A	TraesCS7A02G214400	0.015097	0	0	0	0	0	0
TaL-LecRLK54-5B	TraesCS5B02G084800	0.084938	0.288278	0.094005	0.421628	0	0.0243613	0.148663
TaL-LecRLK54-5D	TraesCS5D02G091000	0.331712	0.652924	1.25212	0.828708	0.0587977	0.125381	0.337629
TaL-LecRLK54-5A	TraesCS5A02G081600	0.3171	0.40743	0.119914	0.26486	0.183129	0.100208	0.182732
TaL-LecRLK5-1A	TraesCS1A02G184400	0	0	0	0	0.000363	0	0.000121
TaL-LecRLK53-4D	TraesCS4D02G288200	0.0117787	0.00358633	0	0	0	0	0
TaL-LecRLK53-4B	TraesCS4B02G289100	0.104832	0.0600263	0	0.0112827	0.0372817	0.0153807	0.021315
TaL-LecRLK75-7D	TraesCS7D02G166700	0	0	0	0	0	0	0
TaL-LecRLK75-7A	TraesCS7A02G166100	0	0	0	0	0	0	0
TaL-LecRLK60-5D2	TraesCS5D02G498100	0	0	0.0518533	0.0208567	0.046386	0.115356	0.0608663
TaL-LecRLK60-5A2	TraesCS5A02G484600	0.0472427	0.0576967	0.0701603	0.0745527	0.0871937	0.246861	0.136202
TaL-LecRLK60-5A1	TraesCS5A02G484300	0	0	0	0	0	0.000991333	0.000330444
TaL-LecRLK60-5D1	TraesCS5D02G497900	0.0975957	0.048204	0.014799	0.007418	0.0105227	0.00393667	0.00729244
TaL-LecRLK60-5B	TraesCS5B02G497800	0.00182467	0.002615	0.000194333	0.000464333	0.004739	6.73333e-05	0.00175689
TaL-LecRLK34-3A	TraesCS3A02G016200	0.297313	1.09669	0	0	0.013021	0	0.00434033
TaL-LecRLK87-Un2	TraesCSU02G166700	0	0	0	0	0	0	0
TaL-LecRLK87-Un1	TraesCSU02G045000	0	0	0	0	0	0	0
TaL-LecRLK34-7B	TraesCS7B02G236900	0.559239	0.291206	0.00404333	0.00423633	0	0	0.00141211
TaL-LecRLK34-5B	TraesCS5B02G173900	0.814343	1.32739	0.0894983	0.0299323	0.152352	0.041949	0.0747443
TaL-LecRLK34-3A	TraesCS3A02G015200	0.366983	0.111777	0.0102143	0	0.00464	0	0.00154667
TaL-LecRLK65-7B	TraesCS7B02G322200	0	0	0	0	0	0	0
TaL-LecRLK65-5D	TraesCS5D02G546700	0.274878	0.213697	0.0127683	0.0222987	0.0466493	0.0629207	0.0439562
TaL-LecRLK26-2D	TraesCS2D02G039400	0.0987	0.0803863	0.041066	0.023356	0.0397863	0.113258	0.0588002
TaL-LecRLK26-2B	TraesCS2B02G053500	0.429174	0.389236	0.137615	0.369414	0.136167	0.305309	0.270297
TaL-LecRLK73-6D	TraesCS6D02G392500	0.195128	0.164175	0.008138	0.0111147	0.007037	0.02847	0.0155406
TaL-LecRLK73-6B	TraesCS6B02G454800	2.36491	1.9227	0.356553	0.0977613	0.480916	0.863856	0.480844
TaL-LecRLK73-6A	TraesCS6A02G408600	0	0	0	0	0	0	0
TaL-LecRLK74-6B	TraesCS6B02G454900	0.422501	0.814325	0.222345	0.099721	0.141	0.718978	0.319899
TaL-LecRLK74-6D	TraesCS6D02G392600	0.392677	0.919295	0.280639	0.0459023	0	0.0556917	0.0338647
TaL-LecRLK74-6A2	TraesCS6A02G409000	0.093095	0.0845467	0	0.007301	0.146794	0.0593657	0.0711534
TaL-LecRLK74-6A1	TraesCS6A02G408800	0.0752933	0.0555283	0	0.00433533	0.0622543	0.032479	0.0330229
TaL-LecRLK8-1B1	TraesCS1B02G157200	0.0432227	0.00181833	0	0.0384897	0.00807733	0.0274447	0.0246706
TaL-LecRLK8-1D	TraesCS1D02G139700	0.107573	0.221366	0.171456	0.176815	0.109587	0.163355	0.149919
TaL-LecRLK8-1B2	TraesCS1B02G157300	0	0	0.003022	0	0.0122827	0	0.00409422
TaL-LecRLK20-2B	TraesCS2B02G388800	2.46541	6.24414	1.90812	5.22818	0.897225	1.12366	2.41636
TaL-LecRLK20-2D	TraesCS2D02G367900	0.492709	1.88319	0.506041	1.47253	0.229976	0.294917	0.665807
TaL-LecRLK20-2A	TraesCS2A02G371600	2.71902	12.611	1.62662	4.4999	1.09021	1.50857	2.36623
TaL-LecRLK30-2D	TraesCS2D02G137400	0.298728	0.356184	0.0585493	0.0653303	0.126004	0.163802	0.118379
TaL-LecRLK30-2B	TraesCS2B02G158700	0.067176	0.108474	0.043696	0.0122957	0.0116153	0.0124293	0.0121134
TaL-LecRLK48-7A2	TraesCS7A02G085400	0	0	0	0	0	0	0
TaL-LecRLK48-4A	TraesCS4A02G384500	0.985254	1.3369	0.83908	1.03508	0.70503	0.941963	0.894026
TaL-LecRLK48-7D	TraesCS7D02G080600	0.079749	0.121596	0.0541773	0.0464617	0.131802	0.334219	0.170827
TaL-LecRLK48-7A1	TraesCS7A02G085500	0.0211777	0.0433263	0.004406	0.027315	0.110913	0.018369	0.0521991
TaL-LecRLK16-2B2	TraesCS2B02G221200	0	0.0324177	0	0	0.111939	0.167247	0.0930619
TaL-LecRLK16-2B1	TraesCS2B02G220900	0.843173	1.22772	0.219446	1.3202	0.235788	0.608612	0.721534
TaL-LecRLK16-2D	TraesCS2D02G201700	1.93396	1.8237	1.55949	4.47034	0.160464	0.22948	1.62009
TaL-LecRLK16-2A	TraesCS2A02G186200	0.275887	0.365928	0.102877	0.132009	0.002768	0.058505	0.0644272
TaL-LecRLK12-2D2	TraesCS2D02G129100	0.00867067	0.34169	0.006166	0.1316	0	0.0186357	0.0500784
TaL-LecRLK12-2B	TraesCS2B02G148500	0	0.00748467	0	0	0	0	0
TaL-LecRLK12-2D1	TraesCS2D02G129000	0.00952267	0	0	0	0	0	0
TaL-LecRLK12-2A	TraesCS2A02G126500	0.0261887	0.049387	0.0268747	0.0140207	0.035324	0	0.0164482
TaL-LecRLK21-2D	TraesCS2D02G368000	0.469797	1.45556	0.357746	0.987041	0.182183	0.505557	0.55826
TaL-LecRLK21-2A	TraesCS2A02G371700	1.06333	3.4872	0.721827	1.45107	0.662016	0.598787	0.903957
TaL-LecRLK69-6B	TraesCS6B02G265000	0.0326063	0.0492893	0.0245407	0.013782	0.026493	0.012734	0.0176697
TaL-LecRLK69-6A	TraesCS6A02G236300	0.050514	0.042628	0	0	0.0184817	0.0230503	0.013844
TaL-LecRLK69-6D	TraesCS6D02G219000	0.297059	0.560391	0	0.0302857	0.0124553	0.019012	0.0205843
TaL-LecRLK11-2D2	TraesCS2D02G088400	0.392033	0.822416	0.0240403	0.0170277	0	0.0292383	0.015422
TaL-LecRLK11-2B	TraesCS2B02G106200	0.372165	0.55094	0.123775	0.00837367	0.117558	0.462473	0.196135
TaL-LecRLK11-2D1	TraesCS2D02G088500	5.03058	6.92603	0.439662	0.147193	1.05651	1.52216	0.908623
TaL-LecRLK11-2A	TraesCS2A02G090600	0.148747	0.300833	0	0	0.036396	0.00297333	0.0131231
TaL-LecRLK15-2B1	TraesCS2B02G221100	0.067536	0.0422157	0.0164887	0.0555133	0.0568897	0.210276	0.10756
TaL-LecRLK15-2A	TraesCS2A02G186100	0.0568943	0.0876627	0	0	0.00475867	0.00331833	0.00269233
TaL-LecRLK15-2D	TraesCS2D02G201400	0.825233	1.37238	0.210932	0.0585013	0.086162	0.09968	0.0814478
TaL-LecRLK15-2B2	TraesCS2B02G220700	1.64058	3.22205	0.533073	0.372007	0.68628	1.17247	0.743586
TaL-LecRLK31-2D	TraesCS2D02G137300	0.311305	0.491173	0.11419	0.0268837	0.0567963	0.175027	0.0862358
TaL-LecRLK31-2B	TraesCS2B02G158800	0.048209	0.197997	0.00535967	0	0.00357567	0	0.00119189
TaL-LecRLK49-4A	TraesCS4A02G384600	0.345041	0.46049	0.0946047	0.220109	0.34306	0.333728	0.298966
TaL-LecRLK49-7D	TraesCS7D02G080500	0.0376133	0.0245407	0.0122843	0.009124	0.0496027	0.0867547	0.0484938
TaL-LecRLK49-7A	TraesCS7A02G085600	0.0177993	0	0	0	0.0158727	0.0175527	0.0111418
TaL-LecRLK57-5D2	TraesCS5D02G489500	0.370754	0.189126	0	0.0424253	0.116724	0.128223	0.0957906
TaL-LecRLK57-5A	TraesCS5A02G406100	0.476831	1.67813	0.108362	0.135864	0.369064	0.237258	0.247395
TaL-LecRLK57-5B	TraesCS5B02G410900	0.0605107	0.0355643	0.0100473	0.0285613	0.00803867	0	0.0122
TaL-LecRLK57-5D1	TraesCS5D02G416100	0	0	0	0	0	0	0
TaL-LecRLK42-3B	TraesCS3B02G364400	0.558167	1.86819	0.820562	0.956467	0.0608827	0.338406	0.451919
TaL-LecRLK3-1B	TraesCS1B02G062300	0.722821	0.526038	0.275919	0.108617	0.074215	0.0430203	0.0752842
TaL-LecRLK3-1D	TraesCS1D02G049000	1.85986	3.87267	1.01267	0.844844	0.33128	0.216647	0.464257
TaL-LecRLK3-1A	TraesCS1A02G048100	0.197635	0.0618967	0.185019	0.194638	0	0.0121423	0.0689269
TaL-LecRLK18-2D	TraesCS2D02G219800	2.18737	2.2697	1.01413	2.13062	0.443767	0.725978	1.10012
TaL-LecRLK18-2A	TraesCS2A02G214000	0.340307	0.267832	0.023608	0.05122	0.044671	0.11218	0.069357
TaL-LecRLK67-6D2	TraesCS6D02G191500	1.19238	2.82911	3.07174	5.30275	3.06006	4.84977	4.40419
TaL-LecRLK67-6A	TraesCS6A02G132300	0.940858	2.58186	0.690367	1.06562	0.112491	0.128704	0.435606
TaL-LecRLK67-6D1	TraesCS6D02G122200	2.45281	5.20464	1.70042	1.51162	0.107568	0.19105	0.603414
TaL-LecRLK67-6B	TraesCS6B02G160600	0.912749	0.895873	0.0998573	0.141231	0.0401783	0.0763483	0.0859191
TaL-LecRLK36-3A	TraesCS3A02G101800	2.26982	3.82621	1.51413	2.23175	3.0766	2.43385	2.58073
TaL-LecRLK36-3B2	TraesCS3B02G119500	1.09969	2.16209	0.627147	1.42706	0.889696	1.53574	1.28416
TaL-LecRLK36-3B1	TraesCS3B02G119300	0.0321793	0	0.067223	0	0.0431237	0.0556723	0.032932
TaL-LecRLK36-3D	TraesCS3D02G104000	0.567655	2.33882	0.421752	1.38984	0.416464	0.741491	0.849266
TaL-LecRLK58-5D	TraesCS5D02G476000	0.0842577	0.0339767	0	0.00805733	0.0495977	0.071707	0.0431207
TaL-LecRLK58-5A	TraesCS5A02G463200	0.203741	0.275403	0.027916	0.0455073	0.0514483	0.137058	0.0780047
TaL-LecRLK71-6A	TraesCS6A02G352600	0.0144003	0	0	0	0.004346	0	0.00144867
TaL-LecRLK71-6D	TraesCS6D02G335300	0	0	0	0.00521833	0.0103127	0	0.005177
TaL-LecRLK71-6B	TraesCS6B02G385500	0	0	0	0.0156087	0.004697	0	0.00676856
TaL-LecRLK41-7A	TraesCS7A02G139900	0	0	0	0	0	0	0
TaL-LecRLK41-3D	TraesCS3D02G304500	0.0163227	0	0	0	0.0294817	0.01404	0.0145072
TaL-LecRLK41-3B	TraesCS3B02G338900	0.237136	0.0821267	0.0216113	0.002518	0.0389133	0.0468587	0.02943
TaL-LecRLK13-2D	TraesCS2D02G130600	0.070344	0.0461473	0.0362227	0.029066	0.050626	0.0144873	0.0313931
TaL-LecRLK13-2A	TraesCS2A02G127900	0	0	0	0.00431367	0	0.0161323	0.00681533
TaL-LecRLK63-5D	TraesCS5D02G452900	1.1573	0.718923	0.0993853	0.0774317	0.446331	0.437826	0.32053
TaL-LecRLK63-5B	TraesCS5B02G449900	0	0	0	0	0.001653	0	0.000551
TaL-LecRLK35-3A2	TraesCS3B02G364500	0.027119	0.18462	0.0567107	0.347313	0.01235	0.1757	0.178455
TaL-LecRLK35-3D	TraesCS3D02G104100	0.0707523	0.400147	0.0354193	0.475685	0.571924	1.63168	0.893097
TaL-LecRLK35-3B	TraesCS3B02G119600	0.417049	0.521927	0.288077	0.684471	0.871893	1.37732	0.977894
TaL-LecRLK35-3A1	TraesCS3A02G101700	0.147873	0.136483	0.195704	0.33038	0.68492	0.772528	0.595943
TaL-LecRLK2-6D	TraesCS6D02G191400	0.376685	0.567015	0.387698	0.362827	0.100738	0.154292	0.205953
TaL-LecRLK1-1D	TraesCS1D02G048900	0.026887	0.0443293	0	0.0151	0.013313	0	0.009471
TaL-LecRLK1-1B	TraesCS1B02G062200	0.085924	0.021461	0.0217993	0.0782363	0.012396	0.00419667	0.0316097
TaL-LecRLK1-1A	TraesCS1A02G048000	0.00235767	0	0	0.002445	0.00740533	0.00131333	0.00372122
TaL-LecRLK19-2D	TraesCS2D02G219900	0.651713	0.769524	0.217977	0.325416	0.397051	0.325475	0.349314
TaL-LecRLK19-2A	TraesCS2A02G214100	0.173746	0.131291	0.00927567	0.134816	1.52715	0.884316	0.84876
TaL-LecRLK68-6B	TraesCS6B02G160500	1.34048	2.00979	0.0995023	0.188671	0.12708	0.190148	0.168633
TaL-LecRLK68-6D	TraesCS6D02G122100	3.88911	7.27243	1.47743	2.05679	0.642165	0.802334	1.1671
TaL-LecRLK68-6A	TraesCS6A02G132400	1.88454	3.91749	1.2464	2.90417	0.242172	0.654366	1.2669
TaL-LecRLK14-2A	TraesCS2A02G128000	0	0	0	0	0	0.018159	0.006053
TaL-LecRLK14-2D	TraesCS2D02G130500	0.104316	0.106686	0.0145003	0.0507497	0	0.0207723	0.0238407
TaL-LecRLK14-2B	TraesCS2B02G150100	0	0	0	0.00715	0	0	0.00238333
TaL-LecRLK40-3D	TraesCS3D02G304400	0	0.00171467	0	0	0	0	0
TaL-LecRLK40-3B	TraesCS3B02G338800	0.0960907	0.024347	0	0	0.0171327	0.0281517	0.0150948
TaL-LecRLK62-5D	TraesCS5D02G452800	1.19561	0.861612	0.274827	0.16266	0.215465	0.445568	0.274564
TaL-LecRLK62-5B	TraesCS5B02G449800	1.58441	1.86757	0.291007	0.11749	0.306753	0.489888	0.30471
TaL-LecRLK59-5D	TraesCS5D02G476100	0.0594903	0.121013	0.016198	0.023909	0.104653	0.0546733	0.0610784
TaL-LecRLK59-5A	TraesCS5A02G463300	0.440203	0.310286	0.0875647	0.0243343	0.142903	0.255181	0.140806
TaL-LecRLK72-6A1	TraesCS6A02G352700	0.877265	0.254636	0.18747	0.0430563	0.564668	0.640693	0.416139
TaL-LecRLK72-6A2	TraesCS6A02G352800	0.00384267	0.00409333	0	0	0.00675167	0.027939	0.0115636
TaL-LecRLK72-6B	TraesCS6B02G385600	0.015131	0.00472467	0	0	0.0172893	0	0.00576311
TaL-LecRLK72-6D	TraesCS6D02G335400	0	0.002246	0	0	0	0	0
TaL-LecRLK72-6A3	TraesCS6A02G352900	0	0	0	0	0.0306427	0.108748	0.0464634
