# Supplementary material for: Comprehensive Genome-Wide Characterization of L-Type Lectin Receptor-like Kinase (L-LecRLK) Genes in Wheat (Triticum aestivum L.) and Their Response to Abiotic Stress
Source: Plants (Basel). 2025 Jun 19;14(12):1884. doi: 10.3390/plants14121884 (PMC12196811; doi:10.3390/plants14121884)
Supplement: Supplementary file 1 [file plants-14-01884-s001.zip › Supplementary files/Table S11.xlsx]

## Sheet: Sheet1
Table S11. Significantly differentially expressed TaL-LecRLK genes in stress-treated vs. control groups.
Gene ID	CK_vs_Drought_1h_DESeq2_log2FC	regulated	Gene ID	CK_vs_Drought_3h_DESeq2_log2FC	regulated	Gene ID	CK_vs_Drought_6h_DESeq2_log2FC	regulated	Gene ID	CK_vs_Heat_1h_DESeq2_log2FC	regulated	Gene ID	CK_vs_Heat_3h_DESeq2_log2FC	regulated	Gene ID	CK_vs_Heat_6h_DESeq2_log2FC	regulated
TraesCS2A02G371600	2.26315809176889	up	TraesCS2B02G220700	-1.31243	down	TraesCS2B02G220700	-1.97893	down	TraesCS1A02G066200	-4.55453	down	TraesCS1D02G049000	-2.53663	down	TraesCS1D02G049000	-3.9543	down
TraesCS2A02G371700	1.76064173270687	up	TraesCS2B02G220900	-1.61406	down	TraesCS2B02G388800	1.2092146880375	up	TraesCS2A02G214100	4.15603463304093	up	TraesCS2A02G214100	2.89620348307812	up	TraesCS2D02G088500	-1.9336	down
TraesCS2B02G220700	1.02984478329424	up	TraesCS2D02G088500	-3.20482	down	TraesCS2D02G088500	-4.90604	down	TraesCS2D02G088500	-1.19504	down	TraesCS2D02G088500	-1.13273	down	TraesCS2D02G201700	-2.33385	down
TraesCS2B02G388800	1.38199737957603	up	TraesCS3A02G317800	-2.26424	down	TraesCS2D02G201700	1.3471451993326	up	TraesCS2D02G201700	-2.54095	down	TraesCS2D02G201700	-2.50313	down	TraesCS2D02G219800	-1.96612	down
TraesCS2D02G367900	1.98144892543777	up	TraesCS3B02G196900	-2.71631	down	TraesCS2D02G367900	1.69334378114322	up	TraesCS2D02G219800	-1.24279	down	TraesCS2D02G219800	-1.01491	down	TraesCS3A02G317800	-2.07781	down
TraesCS2D02G368000	1.65980784417245	up	TraesCS3B02G348100	-1.1635	down	TraesCS3A02G317800	-2.39147	down	TraesCS3A02G101700	3.24304167976431	up	TraesCS3A02G101700	2.95897412045541	up	TraesCS3B02G119600	1.58669640111604	up
TraesCS3A02G016200	1.93472767964561	up	TraesCS3D02G313500	-1.13108	down	TraesCS3B02G196900	-2.49841	down	TraesCS3A02G101800	1.48280900545284	up	TraesCS3A02G317800	-1.2845	down	TraesCS3D02G104100	5.2298668045754	up
TraesCS3B02G119500	1.0301029732976	up	TraesCS3D02G430500	-2.15593	down	TraesCS3D02G104000	1.43823036446617	up	TraesCS3A02G317800	-1.31477	down	TraesCS3B02G119500	1.04471210626747	up	TraesCS3D02G313500	-1.17109	down
TraesCS3B02G364400	1.80355061116101	up	TraesCS5B02G173900	-2.79179	down	TraesCS3D02G104100	2.77161358361346	up	TraesCS3B02G119600	2.11246100952407	up	TraesCS3B02G119600	2.29878664032704	up	TraesCS3D02G430500	-1.63753	down
TraesCS3D02G104000	2.09535854404454	up	TraesCS5B02G449800	-2.1532	down	TraesCS3D02G313500	-1.01087	down	TraesCS3D02G313500	-1.00018	down	TraesCS3D02G104100	5.00158415826671	up	TraesCS5B02G173900	-3.59625	down
TraesCS5A02G406100	1.87241593139743	up	TraesCS5D02G091000	2.18701710931907	up	TraesCS3D02G430500	-3.60193	down	TraesCS3D02G430500	-2.45256	down	TraesCS3D02G430500	-2.09383	down	TraesCS5B02G449800	-1.751	down
TraesCS6A02G132300	1.50415266972875	up	TraesCS5D02G452800	-1.81096	down	TraesCS5B02G449800	-3.60194	down	TraesCS5B02G449800	-1.31598	down	TraesCS5B02G173900	-3.65446	down	TraesCS6B02G160500	-2.84694	down
TraesCS6A02G132400	1.10295214821647	up	TraesCS6B02G160500	-3.41671	down	TraesCS5D02G091000	1.45343902804338	up	TraesCS5D02G452800	-1.41729	down	TraesCS6A02G058500	-1.64396	down	TraesCS6B02G160600	-3.94457	down
TraesCS6A02G277600	1.64918314431233	up	TraesCS6B02G160600	-2.85382	down	TraesCS5D02G452800	-2.73961	down	TraesCS6A02G132300	-1.98554	down	TraesCS6A02G132300	-2.31666	down	TraesCS6D02G122100	-1.28669	down
TraesCS6D02G122200	1.13415936545255	up	TraesCS6B02G454800	-2.42968	down	TraesCS5D02G452900	-3.68332	down	TraesCS6A02G132400	-1.8971	down	TraesCS6A02G277600	-1.33952	down	TraesCS6D02G122200	-2.4346	down
TraesCS6D02G191500	1.30157665107336	up	TraesCS6D02G122100	-1.10483	down	TraesCS6B02G160500	-2.63474	down	TraesCS6B02G160500	-2.2893	down	TraesCS6B02G160500	-2.14742	down	TraesCS6D02G191500	2.78506868750762	up
TraesCS7A02G507700	2.08079852845073	up	TraesCS6D02G191500	1.65800985507153	up	TraesCS6B02G160600	-2.53055	down	TraesCS6B02G160600	-3.33695	down	TraesCS6B02G160600	-2.98453	down	TraesCS7A02G249200	-2.17258	down
TraesCS7B02G141900	2.69743113434206	up	TraesCS7A02G249200	-1.84099	down	TraesCS6B02G454800	-4.37993	down	TraesCS6B02G454800	-1.22989	down	TraesCS6D02G122100	-1.67745	down	TraesCS7A02G249300	-1.89806	down
TraesCS7B02G415900	2.22963186836307	up	TraesCS7A02G249300	-1.82024	down	TraesCS6D02G191500	2.29639574099987	up	TraesCS6D02G122100	-1.54355	down	TraesCS6D02G122200	-3.05322	down	TraesCS7B02G121700	2.48225244742469	up
TraesCS7D02G248200	3.40681076839045	up	TraesCS7B02G121700	1.75251284237716	up	TraesCS7A02G249200	-3.33618	down	TraesCS6D02G191500	2.4036754865025	up	TraesCS6D02G191500	2.61568628476631	up	TraesCS7B02G141900	2.45329718270589	up
TraesCSU02G193800	2.41044445456407	up	TraesCS7B02G141900	2.26337564568827	up	TraesCS7A02G249300	-1.9178	down	TraesCS7A02G249400	1.50603632015645	up	TraesCS7A02G249400	1.08450280025087	up	TraesCS7B02G236900	-4.31584	down
			TraesCS7B02G236900	-6.70012	down	TraesCS7B02G141900	2.49580889168281	up	TraesCS7B02G236900	-7.79772	down	TraesCS7B02G121700	1.96729166450296	up
			TraesCS7D02G248200	1.89301913814318	up	TraesCS7B02G236900	-6.22252	down	TraesCSU02G176800	2.67751573218381	up	TraesCS7B02G141900	2.09015954979138	up
			TraesCSU02G176800	-3.67553	down	TraesCS7D02G248200	2.11515944507425	up				TraesCS7B02G236900	-8.16281	down
						TraesCSU02G176800	-11.9779	down				TraesCS7D02G248200	1.86603478336632	up
