# Supplementary material for: Comprehensive Genome-Wide Characterization of L-Type Lectin Receptor-like Kinase (L-LecRLK) Genes in Wheat (Triticum aestivum L.) and Their Response to Abiotic Stress
Source: Plants (Basel). 2025 Jun 19;14(12):1884. doi: 10.3390/plants14121884 (PMC12196811; doi:10.3390/plants14121884)
Supplement: Supplementary file 1 [file plants-14-01884-s001.zip › Supplementary files/Table S12.xlsx]

## Sheet: Sheet1
Table S12. The primers used for qRT-PCR in this study
Gene name	Forward primer	Reverse primer
TaL-LecRLK35-3D	CGTGCAACGGAAGGTTTCAG	CGTCCTATGCTCACGACCTC
TaL-LecRLK67-6D	TCGGTTACTGCCGTCGAAAA	TGCAGATAAAGCAAGCCGGA
TaL-LecRLK78-7B	CGGAGGATTCGACACCATGT	TCAAACCACTGAACCGGAGG
TaL-LecRLK39-3D	AGTGGGATCAGTGTGTGCTG	GGTCTATGTACCCTGCGGTG
TaL-LecRLK68-6B	TGGAGGTCATCCTGCCCATA	CTACCCCCAGCAGGTTCTTG
TaL-LecRLK67-6B	TTCGTCGCGGAGATCGTAAG	TCTCCATCTCCTTGGCCGTA
