# Supplementary material for: Comprehensive Genome-Wide Characterization of L-Type Lectin Receptor-like Kinase (L-LecRLK) Genes in Wheat (Triticum aestivum L.) and Their Response to Abiotic Stress
Source: Plants (Basel). 2025 Jun 19;14(12):1884. doi: 10.3390/plants14121884 (PMC12196811; doi:10.3390/plants14121884)
Supplement: Supplementary file 1 [file plants-14-01884-s001.zip › Supplementary files/Table S2.xlsx]

## Sheet: Sheet1
Table S2. The detailed information regarding homoeologous gene groups of the TaL-LecRLK genes in wheat.
Homologous gene group	Transcript ID	Gene Name	Ratios (A:B:D)
1	TraesCS1A02G048000.1	TaL-LecRLK1-1A	1:1:1
	TraesCS1B02G062200.1	TaL-LecRLK1-1B
	TraesCS1D02G048900.1	TaL-LecRLK1-1D
2	TraesCS6D02G191400.1	TaL-LecRLK2-6D	Orphans/Singlets
3	TraesCS1A02G048100.1	TaL-LecRLK3-1A	1:1:1
	TraesCS1D02G049000.1	TaL-LecRLK3-1D
	TraesCS1B02G062300.1	TaL-LecRLK3-1B
4	TraesCS1A02G066200.1	TaL-LecRLK4-1A	1:1:1
	TraesCS1D02G067200.1	TaL-LecRLK4-1D
	TraesCS1B02G084500.1	TaL-LecRLK4-1B
5	TraesCS1A02G184400.1	TaL-LecRLK5-1A	Orphans/Singlets
6	TraesCS1A02G299900.1	TaL-LecRLK6-1A	1:1:1
	TraesCS1D02G299200.1	TaL-LecRLK6-1D
	TraesCS1B02G309800.1	TaL-LecRLK6-1B
7	TraesCS1A02G432000.2	TaL-LecRLK7-1A	1:1:2
	TraesCS1D02G441400.1	TaL-LecRLK7-1D
	TraesCS1B02G467700.1	TaL-LecRLK7-1B
	TraesCS7D02G161100.1	TaL-LecRLK7-7D
8	TraesCS1B02G157200.1	TaL-LecRLK8-1B1	0:2:1
	TraesCS1D02G139700.1	TaL-LecRLK8-1D
	TraesCS1B02G157300.1	TaL-LecRLK8-1B2
9	TraesCS2A02G055200.1	TaL-LecRLK9-2A	1:0:1
	TraesCS2D02G054100.1	TaL-LecRLK9-2D
10	TraesCS2A02G057000.1	TaL-LecRLK10-2A	1:0:1
	TraesCS2D02G055900.1	TaL-LecRLK10-2D
11	TraesCS2A02G090600.1	TaL-LecRLK11-2A	1:1:2
	TraesCS2D02G088500.1	TaL-LecRLK11-2D1
	TraesCS2B02G106200.1	TaL-LecRLK11-2B
	TraesCS2D02G088400.1	TaL-LecRLK11-2D2
12	TraesCS2A02G126500.1	TaL-LecRLK12-2A	1:1:2
	TraesCS2D02G129000.1	TaL-LecRLK12-2D1
	TraesCS2B02G148500.1	TaL-LecRLK12-2B
	TraesCS2D02G129100.1	TaL-LecRLK12-2D2
13	TraesCS2A02G127900.1	TaL-LecRLK13-2A	1:0:1
	TraesCS2D02G130600.1	TaL-LecRLK13-2D
14	TraesCS2A02G128000.1	TaL-LecRLK14-2A	1:1:1
	TraesCS2B02G150100.1	TaL-LecRLK14-2B
	TraesCS2D02G130500.1	TaL-LecRLK14-2D
15	TraesCS2A02G186100.1	TaL-LecRLK15-2A	1:2:1
	TraesCS2B02G221100.1	TaL-LecRLK15-2B1
	TraesCS2B02G220700.1	TaL-LecRLK15-2B2
	TraesCS2D02G201400.1	TaL-LecRLK15-2D
16	TraesCS2A02G186200.1	TaL-LecRLK16-2A	1:2:1
	TraesCS2D02G201700.1	TaL-LecRLK16-2D
	TraesCS2B02G220900.1	TaL-LecRLK16-2B1
	TraesCS2B02G221200.1	TaL-LecRLK16-2B2
17	TraesCS2A02G198800.1	TaL-LecRLK17-2A	1:1:1
	TraesCS2B02G226200.1	TaL-LecRLK17-2B
	TraesCS2D02G206600.1	TaL-LecRLK17-2D
18	TraesCS2A02G214000.1	TaL-LecRLK18-2A	1:0:1
	TraesCS2D02G219800.1	TaL-LecRLK18-2D
19	TraesCS2A02G214100.1	TaL-LecRLK19-2A	1:0:1
	TraesCS2D02G219900.1	TaL-LecRLK19-2D
20	TraesCS2A02G371600.1	TaL-LecRLK20-2A	1:1:1
	TraesCS2D02G367900.1	TaL-LecRLK20-2D
	TraesCS2B02G388800.1	TaL-LecRLK20-2B
21	TraesCS2A02G371700.1	TaL-LecRLK21-2A	1:0:1
	TraesCS2D02G368000.1	TaL-LecRLK21-2D
22	TraesCS2A02G455600.1	TaL-LecRLK22-2A	1:1:1
	TraesCS2B02G477600.1	TaL-LecRLK22-2B
	TraesCS2D02G455900.1	TaL-LecRLK22-2D
23	TraesCS2A02G456400.1	TaL-LecRLK23-2A	1:1:2
	TraesCS2B02G478500.1	TaL-LecRLK23-2B
	TraesCS2D02G456700.1	TaL-LecRLK23-2D1
	TraesCS2D02G456800.1	TaL-LecRLK23-2D2
24	TraesCS2A02G571000.1	TaL-LecRLK24-2A	——
	TraesCS2D02G582500.1	TaL-LecRLK24-2D1
	TraesCS2D02G582600.1	TaL-LecRLK24-2D2
	TraesCSU02G176800.1	TaL-LecRLK24-Un
25	TraesCS2B02G008400.1	TaL-LecRLK25-2B1	0:2:1
	TraesCS2B02G024100.1	TaL-LecRLK25-2B2
	TraesCS2D02G017600.1	TaL-LecRLK25-2D
26	TraesCS2B02G053500.1	TaL-LecRLK26-2B	0:1:1
	TraesCS2D02G039400.1	TaL-LecRLK26-2D
27	TraesCS2B02G054500.1	TaL-LecRLK27-2B	0:1:1
	TraesCS2D02G040700.1	TaL-LecRLK27-2D
28	TraesCS3B02G536900.1	TaL-LecRLK28-3B1	0:2:1
	TraesCS3B02G536800.1	TaL-LecRLK28-3B2
	TraesCS3D02G484200.1	TaL-LecRLK28-3D
29	TraesCS3A02G488900.1	TaL-LecRLK29-3A	1:2:1
	TraesCS3B02G537100.1	TaL-LecRLK29-3B1
	TraesCS3D02G484400.1	TaL-LecRLK29-3D
	TraesCS3B02G537000.1	TaL-LecRLK29-3B2
30	TraesCS2B02G158700.1	TaL-LecRLK30-2B	0:1:1
	TraesCS2D02G137400.1	TaL-LecRLK30-2D
31	TraesCS2B02G158800.1	TaL-LecRLK31-2B	0:1:1
	TraesCS2D02G137300.1	TaL-LecRLK31-2D
32	TraesCS2B02G584100.1	TaL-LecRLK32-2B	0:1:2
	TraesCS2D02G554400.1	TaL-LecRLK32-2D1
	TraesCS3D02G299500.1	TaL-LecRLK32-2D2
33	TraesCS2B02G616000.1	TaL-LecRLK33-2B1	0:2:2
	TraesCS2D02G582800.1	TaL-LecRLK33-2D1
	TraesCS2B02G616100.1	TaL-LecRLK33-2B2
	TraesCS2D02G582700.1	TaL-LecRLK33-2D2
34	TraesCS3A02G015200.1	TaL-LecRLK34-3A1	0:2:2
	TraesCS5B02G173900.1	TaL-LecRLK34-5B
	TraesCS7B02G236900.1	TaL-LecRLK34-7B
	TraesCS3A02G016200.1	TaL-LecRLK34-3A2
35	TraesCS3A02G101700.1	TaL-LecRLK35-3A1	1:2:1
	TraesCS3B02G119600.1	TaL-LecRLK35-3B
	TraesCS3D02G104100.1	TaL-LecRLK35-3D
	TraesCS3B02G364500.1	TaL-LecRLK35-3A2
36	TraesCS3A02G101800.1	TaL-LecRLK36-3A	1:2:1
	TraesCS3B02G119300.1	TaL-LecRLK36-3B1
	TraesCS3B02G119500.1	TaL-LecRLK36-3B2
	TraesCS3D02G104000.1	TaL-LecRLK36-3D
37	TraesCS3A02G169600.1	TaL-LecRLK37-3A	1:1:1
	TraesCS3B02G196900.1	TaL-LecRLK37-3B
	TraesCS3D02G172200.1	TaL-LecRLK37-3D
38	TraesCS3A02G317800.1	TaL-LecRLK38-3A	1:1:1
	TraesCS3D02G313500.1	TaL-LecRLK38-3D
	TraesCS3B02G348100.1	TaL-LecRLK38-3B
39	TraesCS3A02G438300.1	TaL-LecRLK39-3A	1:1:1
	TraesCS3B02G472200.1	TaL-LecRLK39-3B
	TraesCS3D02G430500.1	TaL-LecRLK39-3D
40	TraesCS3B02G338800.1	TaL-LecRLK40-3B	0:1:1
	TraesCS3D02G304400.1	TaL-LecRLK40-3D
41	TraesCS3B02G338900.1	TaL-LecRLK41-3B	1:1:1
	TraesCS3D02G304500.1	TaL-LecRLK41-3D
	TraesCS7A02G139900.1	TaL-LecRLK41-7A
42	TraesCS3B02G364400.1	TaL-LecRLK42-3B	Orphans/Singlets
43	TraesCS3B02G490000.1	TaL-LecRLK43-3B1	0:2:0
	TraesCS3B02G490300.1	TaL-LecRLK43-3B2
44	TraesCS3B02G519500.1	TaL-LecRLK44-3B	0:1:1
	TraesCS3D02G471000.1	TaL-LecRLK44-3D
45	TraesCS4A02G201800.1	TaL-LecRLK45-4A	1:1:1
	TraesCS4D02G102700.1	TaL-LecRLK45-4D
	TraesCS4B02G106000.1	TaL-LecRLK45-4B
46	TraesCS4A02G251400.1	TaL-LecRLK46-4A	1:1:1
	TraesCS4D02G062400.1	TaL-LecRLK46-4D
	TraesCS4B02G063400.1	TaL-LecRLK46-4B
47	TraesCS4A02G357700.1	TaL-LecRLK47-4A	Orphans/Singlets
48	TraesCS4A02G384500.1	TaL-LecRLK48-4A	3:0:1
	TraesCS7A02G085500.1	TaL-LecRLK48-7A1
	TraesCS7D02G080600.1	TaL-LecRLK48-7D
	TraesCS7A02G085400.1	TaL-LecRLK48-7A2
49	TraesCS4A02G384600.1	TaL-LecRLK49-4A	2:0:1
	TraesCS7D02G080500.1	TaL-LecRLK49-7D
	TraesCS7A02G085600.1	TaL-LecRLK49-7A
50	TraesCS4A02G394200.1	TaL-LecRLK50-4A	——
	TraesCS7D02G041400.1	TaL-LecRLK50-7D
	TraesCSU02G199000.1	TaL-LecRLK50-Un
51	TraesCS4A02G466600.1	TaL-LecRLK51-4A1	3:0:0
	TraesCS4A02G468700.1	TaL-LecRLK51-4A2
	TraesCS4A02G469300.1	TaL-LecRLK51-4A3
52	TraesCS4B02G041300.1	TaL-LecRLK52-4B	1:2:1
	TraesCS5B02G090300.1	TaL-LecRLK52-5B
	TraesCS5D02G096800.1	TaL-LecRLK52-5D
	TraesCS5A02G084400.1	TaL-LecRLK52-5A
53	TraesCS4B02G289100.1	TaL-LecRLK53-4B	0:1:1
	TraesCS4D02G288200.1	TaL-LecRLK53-4D
54	TraesCS5A02G081600.1	TaL-LecRLK54-5A	1:1:1
	TraesCS5D02G091000.1	TaL-LecRLK54-5D
	TraesCS5B02G084800.1	TaL-LecRLK54-5B
55	TraesCS5A02G168800.1	TaL-LecRLK55-5A	1:0:1
	TraesCS5D02G173100.1	TaL-LecRLK55-5D
56	TraesCS5A02G185900.1	TaL-LecRLK56-5A	1:1:1
	TraesCS5D02G191000.1	TaL-LecRLK56-5D
	TraesCS5B02G184000.1	TaL-LecRLK56-5B
57	TraesCS5A02G406100.1	TaL-LecRLK57-5A	1:1:2
	TraesCS5B02G410900.1	TaL-LecRLK57-5B
	TraesCS5D02G416100.1	TaL-LecRLK57-5D1
	TraesCS5D02G489500.1	TaL-LecRLK57-5D2
58	TraesCS5A02G463200.1	TaL-LecRLK58-5A	1:0:1
	TraesCS5D02G476000.1	TaL-LecRLK58-5D
59	TraesCS5A02G463300.1	TaL-LecRLK59-5A	1:0:1
	TraesCS5D02G476100.1	TaL-LecRLK59-5D
60	TraesCS5A02G484300.1	TaL-LecRLK60-5A1	2:1:2
	TraesCS5D02G497900.1	TaL-LecRLK60-5D1
	TraesCS5B02G497800.1	TaL-LecRLK60-5B
	TraesCS5A02G484600.1	TaL-LecRLK60-5A2
	TraesCS5D02G498100.1	TaL-LecRLK60-5D2
61	TraesCS5B02G256900.1	TaL-LecRLK61-5B	0:1:1
	TraesCS5D02G265800.1	TaL-LecRLK61-5D
62	TraesCS5B02G449800.1	TaL-LecRLK62-5B	0:1:1
	TraesCS5D02G452800.1	TaL-LecRLK62-5D
63	TraesCS5B02G449900.1	TaL-LecRLK63-5B	0:1:1
	TraesCS5D02G452900.1	TaL-LecRLK63-5D
64	TraesCS5D02G270900.2	TaL-LecRLK64-5D	——
	TraesCSU02G142100.2	TaL-LecRLK64-Un
	TraesCS6A02G058500.1	TaL-LecRLK64-6A
65	TraesCS5D02G546700.1	TaL-LecRLK65-5D	0:1:1
	TraesCS7B02G322200.1	TaL-LecRLK65-7B
66	TraesCS6A02G054000.1	TaL-LecRLK66-6A	1:0:1
	TraesCS6D02G076100.1	TaL-LecRLK66-6D
67	TraesCS6A02G132300.1	TaL-LecRLK67-6A	1:1:2
	TraesCS6D02G122200.1	TaL-LecRLK67-6D1
	TraesCS6B02G160600.1	TaL-LecRLK67-6B
	TraesCS6D02G191500.1	TaL-LecRLK67-6D2
68	TraesCS6A02G132400.1	TaL-LecRLK68-6A	1:1:1
	TraesCS6D02G122100.1	TaL-LecRLK68-6D
	TraesCS6B02G160500.1	TaL-LecRLK68-6B
69	TraesCS6A02G236300.1	TaL-LecRLK69-6A	1:1:1
	TraesCS6D02G219000.1	TaL-LecRLK69-6D
	TraesCS6B02G265000.1	TaL-LecRLK69-6B
70	TraesCS6A02G277600.1	TaL-LecRLK70-6A	1:1:1
	TraesCS6D02G258200.1	TaL-LecRLK70-6D
	TraesCS6B02G305600.1	TaL-LecRLK70-6B
71	TraesCS6A02G352600.1	TaL-LecRLK71-6A	1:1:1
	TraesCS6D02G335300.1	TaL-LecRLK71-6D
	TraesCS6B02G385500.1	TaL-LecRLK71-6B
72	TraesCS6A02G352700.1	TaL-LecRLK72-6A1	3:1:1
	TraesCS6A02G352800.1	TaL-LecRLK72-6A2
	TraesCS6A02G352900.1	TaL-LecRLK72-6A3
	TraesCS6B02G385600.1	TaL-LecRLK72-6B
	TraesCS6D02G335400.1	TaL-LecRLK72-6D
73	TraesCS6A02G408600.1	TaL-LecRLK73-6A	1:1:1
	TraesCS6B02G454800.1	TaL-LecRLK73-6B
	TraesCS6D02G392500.1	TaL-LecRLK73-6D
74	TraesCS6A02G408800.1	TaL-LecRLK74-6A1	2:1:1
	TraesCS6A02G409000.1	TaL-LecRLK74-6A2
	TraesCS6D02G392600.1	TaL-LecRLK74-6D
	TraesCS6B02G454900.1	TaL-LecRLK74-6B
75	TraesCS7A02G166100.1	TaL-LecRLK75-7A	1:0:1
	TraesCS7D02G166700.1	TaL-LecRLK75-7D
76	TraesCS7A02G214400.1	TaL-LecRLK76-7A	1:1:1
	TraesCS7B02G121700.1	TaL-LecRLK76-7B
	TraesCS7D02G216300.1	TaL-LecRLK76-7D
77	TraesCS7A02G249200.1	TaL-LecRLK77-7A1	2:1:1
	TraesCS7A02G249300.1	TaL-LecRLK77-7A2
	TraesCS7D02G248100.1	TaL-LecRLK77-7D
	TraesCS7B02G142000.1	TaL-LecRLK77-7B
78	TraesCS7A02G249400.1	TaL-LecRLK78-7A	1:1:1
	TraesCS7D02G248200.1	TaL-LecRLK78-7D
	TraesCS7B02G141900.1	TaL-LecRLK78-7B
79	TraesCS7A02G473700.1	TaL-LecRLK79-7A	——
	TraesCSU02G193800.1	TaL-LecRLK79-Un2
	TraesCSU02G105100.1	TaL-LecRLK79-Un1
80	TraesCS7A02G507100.1	TaL-LecRLK80-7A	1:1:0
	TraesCS7B02G415400.1	TaL-LecRLK80-7B
81	TraesCS7A02G507400.1	TaL-LecRLK81-7A	1:0:1
	TraesCS7D02G495700.1	TaL-LecRLK81-7D
82	TraesCS7A02G507500.1	TaL-LecRLK82-7A	1:1:0
	TraesCS7B02G415700.1	TaL-LecRLK82-7B
83	TraesCS7A02G507700.1	TaL-LecRLK83-7A	1:1:1
	TraesCS7B02G415900.1	TaL-LecRLK83-7B
	TraesCS7D02G495800.1	TaL-LecRLK83-7D
84	TraesCS7B02G214000.1	TaL-LecRLK84-7B	0:1:1
	TraesCS7D02G310000.1	TaL-LecRLK84-7D
85	TraesCS7B02G414900.1	TaL-LecRLK85-7B1	0:2:1
	TraesCS7D02G495600.1	TaL-LecRLK85-7D
	TraesCS7B02G415600.1	TaL-LecRLK85-7B2
86	TraesCS7B02G415300.1	TaL-LecRLK86-7B	0:1:1
	TraesCS7D02G510100.1	TaL-LecRLK86-7D
87	TraesCSU02G045000.1	TaL-LecRLK87-Un1	——
	TraesCSU02G166700.1	TaL-LecRLK87-Un2
88	TraesCSU02G179900.1	TaL-LecRLK88-Un1	——
	TraesCSU02G187400.1	TaL-LecRLK88-Un2
