# Supplementary material for: Comprehensive Genome-Wide Characterization of L-Type Lectin Receptor-like Kinase (L-LecRLK) Genes in Wheat (Triticum aestivum L.) and Their Response to Abiotic Stress
Source: Plants (Basel). 2025 Jun 19;14(12):1884. doi: 10.3390/plants14121884 (PMC12196811; doi:10.3390/plants14121884)
Supplement: Supplementary file 1 [file plants-14-01884-s001.zip › Supplementary files/Table S3.xlsx]

## Sheet: Sheet1
Table S3. List of the L-type LecRLKs in Arabidopsis and rice genome.
Transcript ID	Species	Other name
AT1G15530.1	Arabidopsis	LECRK-S.1
AT1G70110.1	Arabidopsis	LECRK-V.1
AT1G70130.1	Arabidopsis	LECRK-V.2
AT2G29220.1	Arabidopsis	LECRK-III.1
AT2G29250.1	Arabidopsis	LECRK-III.2
AT2G37710.1	Arabidopsis	LECRK-IV.1
AT2G43690.1	Arabidopsis	LECRK-V.3
AT2G43700.1	Arabidopsis	LECRK-V.4
AT3G08870.1	Arabidopsis	LECRK-VI.1
AT3G45330.1	Arabidopsis	LECRK-I.1
AT3G45390.1	Arabidopsis	LECRK-I.2
AT3G45410.1	Arabidopsis	LECRK-I.3
AT3G45420.1	Arabidopsis	LECRK-I.4
AT3G45430.1	Arabidopsis	LECRK-I.5
AT3G45440.1	Arabidopsis	LECRK-I.6
AT3G53380.1	Arabidopsis	LECRK-VIII.1
AT3G53810.1	Arabidopsis	LECRK-IV.2
AT3G55550.1	Arabidopsis	LECRK-S.4
AT3G59700.1	Arabidopsis	LECRK-V.5; LECRK1
AT3G59730.1	Arabidopsis	LECRK-V.6
AT3G59740.1	Arabidopsis	LECRK-V.7
AT3G59750.1	Arabidopsis	LECRK-V.8
AT4G02410.1	Arabidopsis	LECRK-IV.3
AT4G02420.1	Arabidopsis	LECRK-IV.4
AT4G04960.1	Arabidopsis	LECRK-VII.1
AT4G28350.1	Arabidopsis	LECRK-VII.2
AT4G29050.1	Arabidopsis	LECRK-V.9
AT5G01540.1	Arabidopsis	LECRK-VI.2
AT5G01550.1	Arabidopsis	LECRK-VI.3;LECRKA4.2
AT5G01560.1	Arabidopsis	LECRK-VI.4; LECRKA4.3
AT5G03140.1	Arabidopsis	LECRK-VIII.2
AT5G06740.1	Arabidopsis	LECRK-S.5
AT5G10530.1	Arabidopsis	LECRK-IX.1
AT5G42120.1	Arabidopsis	LECRK-S.6
AT5G55830.1	Arabidopsis	LECRK-S.7
AT5G59260.1	Arabidopsis	LECRK-II.1
AT5G59270.1	Arabidopsis	LECRK-II.2
AT5G60270.1	Arabidopsis	LECRK-I.7
AT5G60280.1	Arabidopsis	LECRK-I.8
AT5G60300.3	Arabidopsis	LecRK-I.9
AT5G60310.1	Arabidopsis	LECRK-I.10
AT5G60320.1	Arabidopsis	LECRK-I.11
AT5G65600.1	Arabidopsis	LECRK-IX.2
LOC_Os01g57100.1	rice
LOC_Os02g19530.1	rice
LOC_Os02g19550.1	rice
LOC_Os02g26160.1	rice
LOC_Os02g42780.1	rice
LOC_Os02g48200.1	rice
LOC_Os02g48210.1	rice
LOC_Os03g15250.1	rice
LOC_Os03g56160.1	rice
LOC_Os03g56180.1	rice
LOC_Os03g60810.1	rice
LOC_Os04g01874.1	rice
LOC_Os04g01890.1	rice
LOC_Os04g03579.1	rice
LOC_Os04g05470.1	rice
LOC_Os04g05560.1	rice
LOC_Os04g05580.1	rice
LOC_Os04g06244.1	rice
LOC_Os04g22120.1	rice
LOC_Os04g44900.1	rice
LOC_Os04g44910.1	rice
LOC_Os05g03450.1	rice
LOC_Os05g13770.1	rice
LOC_Os06g10790.1	rice
LOC_Os06g14260.1	rice
LOC_Os06g17490.1	rice
LOC_Os06g22290.1	rice
LOC_Os07g03780.1	rice
LOC_Os07g03790.1	rice
LOC_Os07g03810.1	rice
LOC_Os07g03820.1	rice
LOC_Os07g03830.1	rice
LOC_Os07g03840.1	rice
LOC_Os07g03860.1	rice
LOC_Os07g03870.1	rice
LOC_Os07g03880.1	rice
LOC_Os07g03890.1	rice
LOC_Os07g03900.1	rice
LOC_Os07g03920.1	rice
LOC_Os07g03930.1	rice
LOC_Os07g03950.1	rice
LOC_Os07g03970.1	rice
LOC_Os07g04000.1	rice
LOC_Os07g04010.1	rice
LOC_Os07g04040.1	rice
LOC_Os07g04130.1	rice
LOC_Os07g15930.1	rice
LOC_Os07g18230.1	rice
LOC_Os07g18240.1	rice
LOC_Os07g38250.1	rice
LOC_Os07g38800.1	rice
LOC_Os07g38810.1	rice
LOC_Os07g38820.1	rice
LOC_Os08g02996.1	rice
LOC_Os08g03002.1	rice
LOC_Os08g03020.1	rice
LOC_Os08g03070.1	rice
LOC_Os08g03090.1	rice
LOC_Os08g03100.1	rice
LOC_Os08g03150.1	rice
LOC_Os08g03160.1	rice
LOC_Os08g03170.1	rice
LOC_Os08g03240.1	rice
LOC_Os08g24770.1	rice
LOC_Os08g40270.1	rice
LOC_Os08g40280.1	rice
LOC_Os09g07730.1	rice
LOC_Os09g09500.1	rice
LOC_Os09g09510.1	rice
LOC_Os09g14660.1	rice
LOC_Os09g16540.1	rice
LOC_Os09g16670.1	rice
LOC_Os10g30530.1	rice
LOC_Os10g30540.1	rice
LOC_Os10g38960.1	rice
LOC_Os12g38610.1	rice
