# Supplementary material for: Comprehensive Genome-Wide Characterization of L-Type Lectin Receptor-like Kinase (L-LecRLK) Genes in Wheat (Triticum aestivum L.) and Their Response to Abiotic Stress
Source: Plants (Basel). 2025 Jun 19;14(12):1884. doi: 10.3390/plants14121884 (PMC12196811; doi:10.3390/plants14121884)
Supplement: Supplementary file 1 [file plants-14-01884-s001.zip › Supplementary files/Table S4.xlsx]

## Sheet: Sheet1
Table S4. The Ka/Ks ratios of duplicated TaL-LecRLK gene pairs.
Gene 1	Transcript ID	Group	Start	End	Gene 2	Gene ID	Group	Start	End	Duplication Type	Ka	Ks	Ka/Ks
TaL-LecRLK34-3A	TraesCS3A02G015200.1	IV	10259798	10264064	TaL-LecRLK87-Un1	TraesCSU02G045000.1	IV	35540383	35542149	WGD or Segmental	0.06513600803280009	0.22252732057120106	0.29271016190553023
TaL-LecRLK34-3A	TraesCS3A02G015200.1	IV	10259798	10264064	TaL-LecRLK87-Un2	TraesCSU02G166700.1	IV	244205991	244207757	WGD or Segmental	0.06513600803280009	0.22252732057120106	0.29271016190553023
TaL-LecRLK34-3A	TraesCS3A02G016200.1	IV	10499344	10501395	TaL-LecRLK87-Un1	TraesCSU02G045000.1	IV	35540383	35542149	WGD or Segmental	0.07179927820509516	0.2458371910906936	0.29206027731828077
TaL-LecRLK9-2A	TraesCS2A02G055200.1	II	23803107	23806271	TaL-LecRLK9-2D	TraesCS2D02G054100.1	II	21607749	21610457	WGD or Segmental	0.03480346524536818	0.1262507077350905	0.2756694664904029
TaL-LecRLK9-2A	TraesCS2A02G055200.1	II	23803107	23806271	TaL-LecRLK10-2D	TraesCS2D02G055900.1	II	22419679	22426190	WGD or Segmental	0.14048027680699907	0.4618649473477726	0.30415877544658304
TaL-LecRLK10-2A	TraesCS2A02G057000.1	II	24128504	24134938	TaL-LecRLK10-2D	TraesCS2D02G055900.1	II	22419679	22426190	WGD or Segmental	0.022864191950407384	0.15282820430638785	0.14960714911345532
TaL-LecRLK26-2B	TraesCS2B02G053500.1	IV	26290861	26293065	TaL-LecRLK26-2D	TraesCS2D02G039400.1	IV	14394564	14396714	WGD or Segmental	0.05991207873570423	0.1858852638201357	0.32230676872630265
TaL-LecRLK27-2B	TraesCS2B02G054500.1	II	26570631	26573983	TaL-LecRLK27-2D	TraesCS2D02G040700.1	II	14775825	14778254	WGD or Segmental	0.044606103550743154	0.12185126373435456	0.3660700938480868
TaL-LecRLK1-1A	TraesCS1A02G048000.1	IV	29796504	29798640	TaL-LecRLK1-1B	TraesCS1B02G062200.1	IV	47176704	47178695	WGD or Segmental	0.01877612587276291	0.12462659481862368	0.1506590619770114
TaL-LecRLK1-1A	TraesCS1A02G048000.1	IV	29796504	29798640	TaL-LecRLK1-1D	TraesCS1D02G048900.1	IV	28569318	28572143	WGD or Segmental	0.020415461679994442	0.1247870810583948	0.16360236578048423
TaL-LecRLK1-1B	TraesCS1B02G062200.1	IV	47176704	47178695	TaL-LecRLK1-1D	TraesCS1D02G048900.1	IV	28569318	28572143	WGD or Segmental	0.01651606690774663	0.0964050444231001	0.17131953007833614
TaL-LecRLK3-1B	TraesCS1B02G062300.1	IV	47180510	47182513	TaL-LecRLK3-1D	TraesCS1D02G049000.1	IV	28574236	28576502	WGD or Segmental	0.012542926288046694	0.059306405121347994	0.21149361965848995
TaL-LecRLK4-1A	TraesCS1A02G066200.1	III	48783668	48786472	TaL-LecRLK4-1B	TraesCS1B02G084500.1	III	68944179	68946980	WGD or Segmental	0.012866424328525475	0.15980431275608425	0.08051362386047752
TaL-LecRLK4-1A	TraesCS1A02G066200.1	III	48783668	48786472	TaL-LecRLK4-1D	TraesCS1D02G067200.1	III	48884347	48886855	WGD or Segmental	0.014167700120753371	0.14408285676126967	0.0983302277537971
TaL-LecRLK49-7A	TraesCS7A02G085600.1	IV	49989017	49991266	TaL-LecRLK49-7D	TraesCS7D02G080500.1	IV	47453911	47456216	WGD or Segmental	0.018501807216555193	0.08103519021597251	0.22831818086987568
TaL-LecRLK46-4B	TraesCS4B02G063400.1	II	55702530	55705729	TaL-LecRLK46-4D	TraesCS4D02G062400.1	II	38303235	38305763	WGD or Segmental	0.03620711810702118	0.06640639454267934	0.5452354152995145
TaL-LecRLK36-3A	TraesCS3A02G101800.1	IV	66062348	66064683	TaL-LecRLK36-3B1	TraesCS3B02G119300.1	IV	89093345	89095031	WGD or Segmental	0.02486881385830152	0.18848582121067986	0.1319399713918238
TaL-LecRLK36-3A	TraesCS3A02G101800.1	IV	66062348	66064683	TaL-LecRLK36-3D	TraesCS3D02G104000.1	IV	56684940	56687049	WGD or Segmental	0.021593784792207804	0.14007052255913052	0.15416366268707268
TaL-LecRLK4-1B	TraesCS1B02G084500.1	III	68944179	68946980	TaL-LecRLK4-1D	TraesCS1D02G067200.1	III	48884347	48886855	WGD or Segmental	0.0087437234734282	0.1279691377730725	0.06832681399270997
TaL-LecRLK12-2A	TraesCS2A02G126500.1	IV	74775671	74777921	TaL-LecRLK12-2B	TraesCS2B02G148500.1	IV	114519808	114528075	WGD or Segmental	0.14823033789348472	0.48586362971719943	0.3050863016434535
TaL-LecRLK14-2A	TraesCS2A02G128000.1	IV	75642371	75644431	TaL-LecRLK14-2B	TraesCS2B02G150100.1	IV	116410013	116416006	WGD or Segmental	0.025353038960034793	0.1570217238992721	0.1614619832877298
TaL-LecRLK14-2A	TraesCS2A02G128000.1	IV	75642371	75644431	TaL-LecRLK14-2D	TraesCS2D02G130500.1	IV	75750744	75752774	WGD or Segmental	0.03293908990099999	0.201121756876039	0.16377686040850334
TaL-LecRLK67-6A	TraesCS6A02G132300.1	IV	104408108	104410700	TaL-LecRLK68-6B	TraesCS6B02G160500.1	IV	164362924	164364966	WGD or Segmental	0.2660897025243204	0.9539566007025826	0.2789327127967322
TaL-LecRLK68-6A	TraesCS6A02G132400.1	IV	104411857	104413938	TaL-LecRLK68-6D	TraesCS6D02G122100.1	IV	86721153	86723485	WGD or Segmental	0.023256389621313524	0.14582012764473368	0.15948682803223038
TaL-LecRLK54-5A	TraesCS5A02G081600.1	IV	105415268	105417355	TaL-LecRLK54-5B	TraesCS5B02G084800.1	IV	107369228	107371559	WGD or Segmental	0.010629641471874875	0.08251874074536568	0.1288148773946462
TaL-LecRLK54-5A	TraesCS5A02G081600.1	IV	105415268	105417355	TaL-LecRLK54-5D	TraesCS5D02G091000.1	IV	98227410	98230028	WGD or Segmental	0.005967211985264411	0.049400568740718825	0.12079237420491248
TaL-LecRLK54-5B	TraesCS5B02G084800.1	IV	107369228	107371559	TaL-LecRLK54-5D	TraesCS5D02G091000.1	IV	98227410	98230028	WGD or Segmental	0.007295293510036067	0.07061851564215627	0.1033056761912606
TaL-LecRLK52-5A	TraesCS5A02G084400.1	II	110352267	110354444	TaL-LecRLK52-5B	TraesCS5B02G090300.1	II	116829311	116831488	WGD or Segmental	0.030917578826750357	0.1267806842858567	0.24386663473940118
TaL-LecRLK52-5A	TraesCS5A02G084400.1	II	110352267	110354444	TaL-LecRLK52-5D	TraesCS5D02G096800.1	II	107551759	107553936	WGD or Segmental	0.020383819712409917	0.062477857595055385	0.32625670112643446
TaL-LecRLK12-2B	TraesCS2B02G148500.1	IV	114519808	114528075	TaL-LecRLK12-2D1	TraesCS2D02G129000.1	IV	74991351	74993500	WGD or Segmental	0.14698300877133952	0.42135838387414315	0.3488313378742271
TaL-LecRLK45-4B	TraesCS4B02G106000.1	II	115528615	115531079	TaL-LecRLK45-4D	TraesCS4D02G102700.1	II	81907398	81909866	WGD or Segmental	0.01356361222606212	0.10830502927130876	0.1252352944024851
TaL-LecRLK14-2B	TraesCS2B02G150100.1	IV	116410013	116416006	TaL-LecRLK14-2D	TraesCS2D02G130500.1	IV	75750744	75752774	WGD or Segmental	0.024004872899439894	0.1641397609090069	0.14624654481340035
TaL-LecRLK52-5B	TraesCS5B02G090300.1	II	116829311	116831488	TaL-LecRLK52-5D	TraesCS5D02G096800.1	II	107551759	107553936	WGD or Segmental	0.02478916231502597	0.13267623871855977	0.18683950159010856
TaL-LecRLK75-7A	TraesCS7A02G166100.1	IV	121844303	121846432	TaL-LecRLK75-7D	TraesCS7D02G166700.1	IV	117463162	117465285	WGD or Segmental	0.02599875994107955	0.05824238862409218	0.4463889712504866
TaL-LecRLK30-2B	TraesCS2B02G158700.1	IV	132509649	132511896	TaL-LecRLK30-2D	TraesCS2D02G137400.1	IV	80833580	80835763	WGD or Segmental	0.02611620541546568	0.1592205546120273	0.1640253388081899
TaL-LecRLK16-2A	TraesCS2A02G186200.1	IV	147548379	147550734	TaL-LecRLK16-2B1	TraesCS2B02G220900.1	IV	211153210	211155338	WGD or Segmental	0.0246182771267824	0.1369647478624374	0.1797417036937719
TaL-LecRLK16-2A	TraesCS2A02G186200.1	IV	147548379	147550734	TaL-LecRLK16-2D	TraesCS2D02G201700.1	IV	153271857	153274267	WGD or Segmental	0.012546377427435869	0.09283124123658146	0.13515253335309055
TaL-LecRLK68-6B	TraesCS6B02G160500.1	IV	164362924	164364966	TaL-LecRLK68-6D	TraesCS6D02G122100.1	IV	86721153	86723485	WGD or Segmental	0.022509550699158415	0.12734616384447545	0.17675876539672403
TaL-LecRLK67-6B	TraesCS6B02G160600.1	IV	164371930	164374339	TaL-LecRLK67-6D1	TraesCS6D02G122200.1	IV	86724880	86726943	WGD or Segmental	0.022176032190974783	0.12140330670631075	0.18266415300055444
TaL-LecRLK17-2A	TraesCS2A02G198800.1	II	171079960	171082041	TaL-LecRLK17-2B	TraesCS2B02G226200.1	II	216942157	216944463	WGD or Segmental	0.02010544817335761	0.06039265357891818	0.3329121504337409
TaL-LecRLK37-3A	TraesCS3A02G169600.1	I	177702531	177704115	TaL-LecRLK37-3B	TraesCS3B02G196900.1	I	223962767	223965077	WGD or Segmental	0.013148620180817222	0.0347932312885878	0.37790741744443773
TaL-LecRLK37-3A	TraesCS3A02G169600.1	I	177702531	177704115	TaL-LecRLK37-3D	TraesCS3D02G172200.1	I	152823085	152825463	WGD or Segmental	0.011185164350142785	0.04102288279294361	0.27265671226954236
TaL-LecRLK76-7A	TraesCS7A02G214400.1	III	178615534	178618009	TaL-LecRLK76-7B	TraesCS7B02G121700.1	III	141956315	141958755	WGD or Segmental	0.021141694531599677	0.1066999374773078	0.1981415831297553
TaL-LecRLK78-7B	TraesCS7B02G141900.1	I	180028691	180032569	TaL-LecRLK77-7D	TraesCS7D02G248100.1	I	219635296	219638401	WGD or Segmental	0.4994254633862053	0.5565834134347808	0.897305689194288
TaL-LecRLK18-2A	TraesCS2A02G214000.1	IV	199713870	199715915	TaL-LecRLK18-2D	TraesCS2D02G219800.1	IV	186995581	186997635	WGD or Segmental	0.02252695152050172	0.10037576158482253	0.2244262077300935
TaL-LecRLK19-2A	TraesCS2A02G214100.1	IV	199727025	199729043	TaL-LecRLK19-2D	TraesCS2D02G219900.1	IV	187107468	187109868	WGD or Segmental	0.012618594187485527	0.06504160639671838	0.1940080340346912
TaL-LecRLK15-2B2	TraesCS2B02G220700.1	IV	210930524	210932799	TaL-LecRLK15-2D	TraesCS2D02G201400.1	IV	153001051	153003090	WGD or Segmental	0.022332896861979826	0.11408345841645821	0.1957592903649034
TaL-LecRLK16-2B1	TraesCS2B02G220900.1	IV	211153210	211155338	TaL-LecRLK16-2D	TraesCS2D02G201700.1	IV	153271857	153274267	WGD or Segmental	0.02193819160979922	0.11776271920241153	0.18629148306342755
TaL-LecRLK37-3B	TraesCS3B02G196900.1	I	223962767	223965077	TaL-LecRLK37-3D	TraesCS3D02G172200.1	I	152823085	152825463	WGD or Segmental	0.00870011428933337	0.03773721732742577	0.23054466930741352
TaL-LecRLK77-7A1	TraesCS7A02G249200.1	I	232022758	232026122	TaL-LecRLK78-7B	TraesCS7B02G141900.1	I	180028691	180032569	WGD or Segmental	0.4886219134330038	0.557218344772638	0.8768948797483981
TaL-LecRLK77-7A1	TraesCS7A02G249200.1	I	232022758	232026122	TaL-LecRLK77-7D	TraesCS7D02G248100.1	I	219635296	219638401	WGD or Segmental	0.02642776199958029	0.08065807540229657	0.32765178028073577
TaL-LecRLK8-1B2	TraesCS1B02G157300.1	IV	266258039	266260033	TaL-LecRLK8-1D	TraesCS1D02G139700.1	IV	192569083	192571639	WGD or Segmental	0.024002048314630292	0.08231603536662058	0.29158411490215186
TaL-LecRLK56-5B	TraesCS5B02G184000.1	II	334783628	334787315	TaL-LecRLK56-5D	TraesCS5D02G191000.1	II	293364365	293368100	WGD or Segmental	0.012801676281193552	0.04705748436025525	0.2720433626070723
TaL-LecRLK55-5A	TraesCS5A02G168800.1	III	359734810	359737971	TaL-LecRLK55-5D	TraesCS5D02G173100.1	III	270251079	270254017	WGD or Segmental	0.008208484148681514	0.032432007757717714	0.2530982420207449
TaL-LecRLK56-5A	TraesCS5A02G185900.1	II	386170777	386174815	TaL-LecRLK56-5B	TraesCS5B02G184000.1	II	334783628	334787315	WGD or Segmental	0.017485007538207423	0.05837629344220863	0.2995224003990119
TaL-LecRLK56-5A	TraesCS5A02G185900.1	II	386170777	386174815	TaL-LecRLK56-5D	TraesCS5D02G191000.1	II	293364365	293368100	WGD or Segmental	0.012270872721766257	0.05599011448604223	0.21916141508918083
TaL-LecRLK84-7B	TraesCS7B02G214000.1	II	392813947	392815759	TaL-LecRLK84-7D	TraesCS7D02G310000.1	II	393105330	393107502	WGD or Segmental	0.04535077703712578	0.16541112722559978	0.2741700500914493
TaL-LecRLK61-5B	TraesCS5B02G256900.1	I	439276624	439281152	TaL-LecRLK61-5D	TraesCS5D02G265800.1	I	370117957	370121172	WGD or Segmental	0.023675369473421533	0.10836297729421862	0.21848208737510078
TaL-LecRLK69-6A	TraesCS6A02G236300.1	IV	445643427	445645584	TaL-LecRLK69-6B	TraesCS6B02G265000.1	IV	476428000	476430289	WGD or Segmental	0.0212793705055569	0.06580848459278954	0.3233529937245877
TaL-LecRLK69-6A	TraesCS6A02G236300.1	IV	445643427	445645584	TaL-LecRLK69-6D	TraesCS6D02G219000.1	IV	308937482	308939644	WGD or Segmental	0.016673668892175617	0.07562481283461957	0.2204788120089434
TaL-LecRLK21-2D	TraesCS2D02G368000.1	IV	472469938	472472761	TaL-LecRLK69-6A	TraesCS6A02G236300.1	IV	445643427	445645584	WGD or Segmental	0.21096538331371836	0.4999375541511539	0.42198346885926064
TaL-LecRLK21-2D	TraesCS2D02G368000.1	IV	472469938	472472761	TaL-LecRLK69-6B	TraesCS6B02G265000.1	IV	476428000	476430289	WGD or Segmental	0.21830359578160283	0.537445501238262	0.40618740928826536
TaL-LecRLK21-2D	TraesCS2D02G368000.1	IV	472469938	472472761	TaL-LecRLK69-6D	TraesCS6D02G219000.1	IV	308937482	308939644	WGD or Segmental	0.23061352481096997	0.5438944846742241	0.42400416130180163
TaL-LecRLK69-6B	TraesCS6B02G265000.1	IV	476428000	476430289	TaL-LecRLK69-6D	TraesCS6D02G219000.1	IV	308937482	308939644	WGD or Segmental	0.0093997761467981	0.05150470053732406	0.1825032676383845
TaL-LecRLK45-4A	TraesCS4A02G201800.1	II	491687752	491690149	TaL-LecRLK45-4B	TraesCS4B02G106000.1	II	115528615	115531079	WGD or Segmental	0.015492989128090518	0.12770702316079194	0.12131665702193824
TaL-LecRLK45-4A	TraesCS4A02G201800.1	II	491687752	491690149	TaL-LecRLK45-4D	TraesCS4D02G102700.1	II	81907398	81909866	WGD or Segmental	0.019630691657366722	0.1066585493431776	0.18405174060828716
TaL-LecRLK6-1A	TraesCS1A02G299900.1	III	494715224	494719483	TaL-LecRLK6-1B	TraesCS1B02G309800.1	III	532402832	532405251	WGD or Segmental	0.01697577138850507	0.04248923650678558	0.39953109973614187
TaL-LecRLK6-1A	TraesCS1A02G299900.1	III	494715224	494719483	TaL-LecRLK6-1D	TraesCS1D02G299200.1	III	397176249	397180761	WGD or Segmental	0.012882400452312485	0.060373212354126765	0.21337941033763658
TaL-LecRLK70-6A	TraesCS6A02G277600.1	I	504890702	504894238	TaL-LecRLK70-6B	TraesCS6B02G305600.1	I	548626682	548630193	WGD or Segmental	0.019115205882811515	0.06770824613304663	0.28231725047566814
TaL-LecRLK70-6A	TraesCS6A02G277600.1	I	504890702	504894238	TaL-LecRLK70-6D	TraesCS6D02G258200.1	I	363868913	363874209	WGD or Segmental	0.014121675829353093	0.06182508149298421	0.22841337994767694
TaL-LecRLK6-1B	TraesCS1B02G309800.1	III	532402832	532405251	TaL-LecRLK6-1D	TraesCS1D02G299200.1	III	397176249	397180761	WGD or Segmental	0.014236107003707105	0.04645147656790021	0.3064726474926485
TaL-LecRLK40-3B	TraesCS3B02G338800.1	IV	545048539	545050613	TaL-LecRLK40-3D	TraesCS3D02G304400.1	IV	418718012	418720024	WGD or Segmental	0.01306653258499826	0.030661203946596403	0.42615849683387047
TaL-LecRLK70-6B	TraesCS6B02G305600.1	I	548626682	548630193	TaL-LecRLK70-6D	TraesCS6D02G258200.1	I	363868913	363874209	WGD or Segmental	0.015962131112394494	0.043041840718714905	0.3708514981203869
TaL-LecRLK20-2B	TraesCS2B02G388800.1	IV	551633294	551635327	TaL-LecRLK20-2D	TraesCS2D02G367900.1	IV	472466320	472469314	WGD or Segmental	0.0066637488577821645	0.09776532034673999	0.06816066100073255
TaL-LecRLK20-2B	TraesCS2B02G388800.1	IV	551633294	551635327	TaL-LecRLK69-6B	TraesCS6B02G265000.1	IV	476428000	476430289	WGD or Segmental	0.3127615929982867	0.6932936522352285	0.4511242703433399
TaL-LecRLK20-2B	TraesCS2B02G388800.1	IV	551633294	551635327	TaL-LecRLK69-6D	TraesCS6D02G219000.1	IV	308937482	308939644	WGD or Segmental	0.31129073966610815	0.66567863048854	0.46762916129311916
TaL-LecRLK38-3B	TraesCS3B02G348100.1	II	557086977	557089327	TaL-LecRLK38-3D	TraesCS3D02G313500.1	II	427445542	427447864	WGD or Segmental	0.011354998147447448	0.06466473460256156	0.17559800124808125
TaL-LecRLK38-3A	TraesCS3A02G317800.1	II	558891382	558893421	TaL-LecRLK38-3B	TraesCS3B02G348100.1	II	557086977	557089327	WGD or Segmental	0.008669653056235242	0.09255136709824768	0.09367395996465391
TaL-LecRLK38-3A	TraesCS3A02G317800.1	II	558891382	558893421	TaL-LecRLK38-3D	TraesCS3D02G313500.1	II	427445542	427447864	WGD or Segmental	0.007972614106912896	0.06238928780305186	0.12778818908913567
TaL-LecRLK46-4A	TraesCS4A02G251400.1	II	562482615	562484891	TaL-LecRLK46-4B	TraesCS4B02G063400.1	II	55702530	55705729	WGD or Segmental	0.029041148434934286	0.07523386589838546	0.3860116463263855
TaL-LecRLK46-4A	TraesCS4A02G251400.1	II	562482615	562484891	TaL-LecRLK46-4D	TraesCS4D02G062400.1	II	38303235	38305763	WGD or Segmental	0.04306356779987083	0.07389974483012879	0.5827295872111576
TaL-LecRLK53-4B	TraesCS4B02G289100.1	IV	574169282	574171714	TaL-LecRLK53-4D	TraesCS4D02G288200.1	IV	459383276	459385727	WGD or Segmental	0.020700433448172725	0.10553800662882705	0.19614197869943975
TaL-LecRLK7-1A	TraesCS1A02G432000.2	II	583995762	584006688	TaL-LecRLK7-1B	TraesCS1B02G467700.1	II	677319109	677324053	WGD or Segmental	0.03543998086384864	0.08081989128145481	0.4385056735652998
TaL-LecRLK7-1A	TraesCS1A02G432000.2	II	583995762	584006688	TaL-LecRLK7-1D	TraesCS1D02G441400.1	II	486381597	486388210	WGD or Segmental	0.0354745925769295	0.05943702874060555	0.5968433033849546
TaL-LecRLK71-6A	TraesCS6A02G352600.1	IV	584957001	584958443	TaL-LecRLK71-6D	TraesCS6D02G335300.1	IV	436764829	436766844	WGD or Segmental	0.05120876252693167	0.25842678892663773	0.19815578229960062
TaL-LecRLK72-6A1	TraesCS6A02G352700.1	IV	584979889	584982420	TaL-LecRLK72-6D	TraesCS6D02G335400.1	IV	436770030	436772078	WGD or Segmental	0.06847711605168541	0.2318140697300068	0.2953967208782475
TaL-LecRLK57-5B	TraesCS5B02G410900.1	IV	586357606	586360321	TaL-LecRLK57-5D1	TraesCS5D02G416100.1	IV	478590584	478595774	WGD or Segmental	0.034701749530476854	0.12367337925825839	0.28059190861124317
TaL-LecRLK57-5A	TraesCS5A02G406100.1	IV	597686223	597688271	TaL-LecRLK57-5B	TraesCS5B02G410900.1	IV	586357606	586360321	WGD or Segmental	0.02609977297636301	0.09858641941435355	0.26474004362271275
TaL-LecRLK57-5A	TraesCS5A02G406100.1	IV	597686223	597688271	TaL-LecRLK57-5D1	TraesCS5D02G416100.1	IV	478590584	478595774	WGD or Segmental	0.05202208546262068	0.13664621686421877	0.3807063719467145
TaL-LecRLK73-6A	TraesCS6A02G408600.1	IV	613303243	613305597	TaL-LecRLK73-6B	TraesCS6B02G454800.1	IV	712227427	712229904	WGD or Segmental	0.06438836923870446	0.16701370567178697	0.3855274570413975
TaL-LecRLK73-6A	TraesCS6A02G408600.1	IV	613303243	613305597	TaL-LecRLK73-6D	TraesCS6D02G392500.1	IV	467007359	467009611	WGD or Segmental	0.05600595149805092	0.1506534850244746	0.3717534412758683
TaL-LecRLK20-2A	TraesCS2A02G371600.1	IV	613987781	613989817	TaL-LecRLK20-2B	TraesCS2B02G388800.1	IV	551633294	551635327	WGD or Segmental	0.014073907894127602	0.09753323035844255	0.14429859282220886
TaL-LecRLK20-2A	TraesCS2A02G371600.1	IV	613987781	613989817	TaL-LecRLK20-2D	TraesCS2D02G367900.1	IV	472466320	472469314	WGD or Segmental	0.011375259877099926	0.0798360188947597	0.14248280456086942
TaL-LecRLK20-2A	TraesCS2A02G371600.1	IV	613987781	613989817	TaL-LecRLK69-6B	TraesCS6B02G265000.1	IV	476428000	476430289	WGD or Segmental	0.3160806658336405	0.6413763312421373	0.4928162304048468
TaL-LecRLK21-2A	TraesCS2A02G371700.1	IV	613991326	613993780	TaL-LecRLK69-6A	TraesCS6A02G236300.1	IV	445643427	445645584	WGD or Segmental	0.20560821457008374	0.5305415785276683	0.3875440170790706
TaL-LecRLK21-2A	TraesCS2A02G371700.1	IV	613991326	613993780	TaL-LecRLK69-6D	TraesCS6D02G219000.1	IV	308937482	308939644	WGD or Segmental	0.22351342673611013	0.5661889642920467	0.3947682502353037
TaL-LecRLK62-5B	TraesCS5B02G449800.1	IV	622065913	622071318	TaL-LecRLK62-5D	TraesCS5D02G452800.1	IV	500673407	500676191	WGD or Segmental	0.024642534205301936	0.04741000646739365	0.5197749597914504
TaL-LecRLK63-5B	TraesCS5B02G449900.1	IV	622069028	622070494	TaL-LecRLK63-5D	TraesCS5D02G452900.1	IV	500676511	500678914	WGD or Segmental	0.06946202915725919	0.09815015515468524	0.7077118629897895
TaL-LecRLK58-5A	TraesCS5A02G463200.1	IV	643357092	643359406	TaL-LecRLK58-5D	TraesCS5D02G476000.1	IV	515244663	515246744	WGD or Segmental	0.07965905755460746	0.24904072700459312	0.31986357618181177
TaL-LecRLK59-5A	TraesCS5A02G463300.1	IV	643363993	643366230	TaL-LecRLK59-5D	TraesCS5D02G476100.1	IV	515250808	515252714	WGD or Segmental	0.0945341152527786	0.2944864479556825	0.3210134656756942
TaL-LecRLK60-5A1	TraesCS5A02G484300.1	IV	655461759	655463837	TaL-LecRLK60-5B	TraesCS5B02G497800.1	IV	664682920	664685010	WGD or Segmental	0.029666048015189718	0.1260039433862898	0.23543745709801023
TaL-LecRLK60-5A1	TraesCS5A02G484300.1	IV	655461759	655463837	TaL-LecRLK60-5D1	TraesCS5D02G497900.1	IV	527904895	527907361	WGD or Segmental	0.030353823635125413	0.123566424807042	0.2456478261188274
TaL-LecRLK71-6B	TraesCS6B02G385500.1	IV	660258402	660260423	TaL-LecRLK71-6D	TraesCS6D02G335300.1	IV	436764829	436766844	WGD or Segmental	0.04126250088792653	0.2985341433152138	0.1382170241222915
TaL-LecRLK48-4A	TraesCS4A02G384500.1	IV	662147700	662149730	TaL-LecRLK48-7A2	TraesCS7A02G085400.1	IV	49963686	49965128	WGD or Segmental	0.04839872611525432	0.33134915038754675	0.14606564120851692
TaL-LecRLK48-4A	TraesCS4A02G384500.1	IV	662147700	662149730	TaL-LecRLK48-7D	TraesCS7D02G080600.1	IV	47457550	47459790	WGD or Segmental	0.03166027005048362	0.1442789194855924	0.21943794813105177
TaL-LecRLK49-4A	TraesCS4A02G384600.1	IV	662200133	662202556	TaL-LecRLK49-7A	TraesCS7A02G085600.1	IV	49989017	49991266	WGD or Segmental	0.02278828517616874	0.1494596768683896	0.1524711256818488
TaL-LecRLK60-5B	TraesCS5B02G497800.1	IV	664682920	664685010	TaL-LecRLK60-5D1	TraesCS5D02G497900.1	IV	527904895	527907361	WGD or Segmental	0.016224741742689015	0.08791025771613561	0.1845602795873845
TaL-LecRLK22-2B	TraesCS2B02G477600.1	I	675332588	675335045	TaL-LecRLK22-2D	TraesCS2D02G455900.1	I	564070686	564073048	WGD or Segmental	0.02512177315711469	0.06863080600822047	0.36604222823939514
TaL-LecRLK23-2B	TraesCS2B02G478500.1	I	675534085	675536385	TaL-LecRLK23-2D1	TraesCS2D02G456700.1	I	564438424	564440665	WGD or Segmental	0.060363410469708875	0.17525018360049657	0.344441353666792
TaL-LecRLK7-1B	TraesCS1B02G467700.1	II	677319109	677324053	TaL-LecRLK7-1D	TraesCS1D02G441400.1	II	486381597	486388210	WGD or Segmental	0.032760130738434916	0.08648356789627473	0.37880179478402454
TaL-LecRLK39-3A	TraesCS3A02G438300.1	II	681459113	681461243	TaL-LecRLK39-3B	TraesCS3B02G472200.1	II	720957140	720959888	WGD or Segmental	0.04608655765982749	0.10694239306963672	0.43094750675550825
TaL-LecRLK39-3A	TraesCS3A02G438300.1	II	681459113	681461243	TaL-LecRLK39-3D	TraesCS3D02G430500.1	II	544781423	544783768	WGD or Segmental	0.032013920263714093	0.09108232418917912	0.35148334815458576
TaL-LecRLK85-7B1	TraesCS7B02G414900.1	II	682842191	682844365	TaL-LecRLK85-7D	TraesCS7D02G495600.1	II	602626394	602630302	WGD or Segmental	0.09585836310323476	0.3120701471319676	0.3071692822405674
TaL-LecRLK80-7A	TraesCS7A02G507100.1	II	694196451	694198614	TaL-LecRLK85-7B1	TraesCS7B02G414900.1	II	682842191	682844365	WGD or Segmental	0.09433683195166467	0.3317417612790386	0.2843682736473897
TaL-LecRLK80-7A	TraesCS7A02G507100.1	II	694196451	694198614	TaL-LecRLK85-7D	TraesCS7D02G495600.1	II	602626394	602630302	WGD or Segmental	0.09500887115108786	0.3428842694965183	0.2770872845540457
TaL-LecRLK83-7A	TraesCS7A02G507700.1	II	694420331	694422397	TaL-LecRLK85-7B2	TraesCS7B02G415600.1	II	683166930	683169263	WGD or Segmental	0.16496577343414554	0.4539169027254867	0.3634272538511551
TaL-LecRLK22-2A	TraesCS2A02G455600.1	I	704753174	704755803	TaL-LecRLK22-2B	TraesCS2B02G477600.1	I	675332588	675335045	WGD or Segmental	0.023077511032484864	0.08564718959904151	0.2694485498067426
TaL-LecRLK22-2A	TraesCS2A02G455600.1	I	704753174	704755803	TaL-LecRLK22-2D	TraesCS2D02G455900.1	I	564070686	564073048	WGD or Segmental	0.02319363052336738	0.06280652193635888	0.36928697543336686
TaL-LecRLK23-2A	TraesCS2A02G456400.1	I	705264634	705265878	TaL-LecRLK23-2B	TraesCS2B02G478500.1	I	675534085	675536385	WGD or Segmental	0.12722729794997917	0.3947024596450983	0.32233723109903395
TaL-LecRLK23-2A	TraesCS2A02G456400.1	I	705264634	705265878	TaL-LecRLK23-2D1	TraesCS2D02G456700.1	I	564438424	564440665	WGD or Segmental	0.15163966753345737	0.4187795847718695	0.3620989968172952
TaL-LecRLK73-6B	TraesCS6B02G454800.1	IV	712227427	712229904	TaL-LecRLK73-6D	TraesCS6D02G392500.1	IV	467007359	467009611	WGD or Segmental	0.06401227307175203	0.15182066072681066	0.4216308423722189
TaL-LecRLK29-3A	TraesCS3A02G488900.1	II	716586899	716599695	TaL-LecRLK28-3B2	TraesCS3B02G536800.1	II	776863321	776865395	WGD or Segmental	0.13168975827220655	0.4452350065021465	0.2957758405090092
TaL-LecRLK29-3A	TraesCS3A02G488900.1	II	716586899	716599695	TaL-LecRLK28-3D	TraesCS3D02G484200.1	II	581456894	581458431	WGD or Segmental	0.10521304069781122	0.41428713754406565	0.2539616395563819
TaL-LecRLK39-3B	TraesCS3B02G472200.1	II	720957140	720959888	TaL-LecRLK39-3D	TraesCS3D02G430500.1	II	544781423	544783768	WGD or Segmental	0.037694306321743476	0.09212001996973977	0.4091869100128893
TaL-LecRLK44-3B	TraesCS3B02G519500.1	II	762802349	762804357	TaL-LecRLK44-3D	TraesCS3D02G471000.1	II	573402497	573404533	WGD or Segmental	0.030088889730352397	0.11722245254815158	0.2566819672877323
TaL-LecRLK24-2A	TraesCS2A02G571000.1	II	768193553	768204414	TaL-LecRLK33-2B2	TraesCS2B02G616100.1	II	793529897	793532098	WGD or Segmental	0.19272916680352292	0.4888334811365376	0.3942634337472706
TaL-LecRLK24-2A	TraesCS2A02G571000.1	II	768193553	768204414	TaL-LecRLK24-2D1	TraesCS2D02G582500.1	II	643257038	643259527	WGD or Segmental	0.125957378961299	0.27297619938526024	0.46142256813947075
TaL-LecRLK28-3B2	TraesCS3B02G536800.1	II	776863321	776865395	TaL-LecRLK28-3D	TraesCS3D02G484200.1	II	581456894	581458431	WGD or Segmental	0.030055672940302466	0.09316614247405869	0.3226029557751756
TaL-LecRLK33-2B1	TraesCS2B02G616000.1	II	793525328	793529071	TaL-LecRLK24-2D1	TraesCS2D02G582500.1	II	643257038	643259527	WGD or Segmental	0.1407906556544715	0.46994561187913003	0.2995892547895156
TaL-LecRLK1-1A	TraesCS1A02G048000.1	IV	29796504	29798640	TaL-LecRLK3-1A	TraesCS1A02G048100.1	IV	29800306	29802574	Tandem	0.2551517392039693	1.6160495920629625	0.1578860824922187
TaL-LecRLK1-1B	TraesCS1B02G062200.1	IV	47176704	47178695	TaL-LecRLK3-1B	TraesCS1B02G062300.1	IV	47180510	47182513	Tandem	0.2587401926552264	1.4685657007847155	0.17618564325516442
TaL-LecRLK33-2B1	TraesCS2B02G616000.1	II	793525328	793529071	TaL-LecRLK33-2B2	TraesCS2B02G616100.1	II	793529897	793532098	Tandem	0.09050150884440988	0.3285847815997794	0.2754281814385485
TaL-LecRLK12-2D1	TraesCS2D02G129000.1	IV	74991351	74993500	TaL-LecRLK12-2D2	TraesCS2D02G129100.1	IV	74998896	75001312	Tandem	0.09794489703894252	0.3352486530337751	0.2921559748342223
TaL-LecRLK20-2D	TraesCS2D02G367900.1	IV	472466320	472469314	TaL-LecRLK21-2D	TraesCS2D02G368000.1	IV	472469938	472472761	Tandem	0.2862208664660325	0.3440712303485417	0.8318651523874658
TaL-LecRLK23-2D1	TraesCS2D02G456700.1	I	564438424	564440665	TaL-LecRLK23-2D2	TraesCS2D02G456800.1	I	564476277	564477768	Tandem	0.06476991455114595	0.11924630150566298	0.5431607834652217
TaL-LecRLK24-2D1	TraesCS2D02G582500.1	II	643257038	643259527	TaL-LecRLK24-2D2	TraesCS2D02G582600.1	II	643266401	643269254	Tandem	0.12039341661706006	0.36435826089810275	0.3304259283714431
TaL-LecRLK24-2D2	TraesCS2D02G582600.1	II	643266401	643269254	TaL-LecRLK33-2D2	TraesCS2D02G582700.1	II	643314627	643317596	Tandem	0.1442813125896233	0.4096880832486174	0.3521735644482166
TaL-LecRLK33-2D2	TraesCS2D02G582700.1	II	643314627	643317596	TaL-LecRLK33-2D1	TraesCS2D02G582800.1	II	643320637	643322808	Tandem	0.08724138523875367	0.3713135154585987	0.2349534331682065
TaL-LecRLK40-3B	TraesCS3B02G338800.1	IV	545048539	545050613	TaL-LecRLK41-3B	TraesCS3B02G338900.1	IV	545061480	545063744	Tandem	0.2566748911497968	1.3075603520236143	0.19630060727411938
TaL-LecRLK42-3B	TraesCS3B02G364400.1	IV	576020689	576022704	TaL-LecRLK35-3A2	TraesCS3B02G364500.1	IV	576049081	576051387	Tandem	0.24438342302196592	0.9407809292922882	0.2597665571365331
TaL-LecRLK28-3B2	TraesCS3B02G536800.1	II	776863321	776865395	TaL-LecRLK28-3B1	TraesCS3B02G536900.1	II	776996350	776998226	Tandem	0.14681352525484315	0.42967208072842983	0.3416873747206192
TaL-LecRLK28-3B1	TraesCS3B02G536900.1	II	776996350	776998226	TaL-LecRLK29-3B2	TraesCS3B02G537000.1	II	777000291	777003143	Tandem	0.19364616124948478	0.4308419335164455	0.44945987422575984
TaL-LecRLK29-3B2	TraesCS3B02G537000.1	II	777000291	777003143	TaL-LecRLK29-3B1	TraesCS3B02G537100.1	II	777033046	777035227	Tandem	0.22532861432737197	0.5421172115295481	0.415645564345065
TaL-LecRLK40-3D	TraesCS3D02G304400.1	IV	418718012	418720024	TaL-LecRLK41-3D	TraesCS3D02G304500.1	IV	418722461	418724715	Tandem	0.25447325381862146	1.3308409531908418	0.19121237080095335
TaL-LecRLK72-6A1	TraesCS6A02G352700.1	IV	584979889	584982420	TaL-LecRLK72-6A2	TraesCS6A02G352800.1	IV	584988528	584990567	Tandem	0.0646709886463692	0.21276661870494218	0.303952701979312
TaL-LecRLK72-6A2	TraesCS6A02G352800.1	IV	584988528	584990567	TaL-LecRLK72-6A3	TraesCS6A02G352900.1	IV	584997804	584999843	Tandem	0.0721568649279569	0.2445852932605522	0.2950171858906068
TaL-LecRLK74-6A2	TraesCS6A02G409000.1	IV	613315333	613324576	TaL-LecRLK74-6A1	TraesCS6A02G408800.1	IV	613315529	613317193	Tandem	0	0	NaN
TaL-LecRLK68-6B	TraesCS6B02G160500.1	IV	164362924	164364966	TaL-LecRLK67-6B	TraesCS6B02G160600.1	IV	164371930	164374339	Tandem	0.2754457950797012	1.0108196719573836	0.2724974619323733
TaL-LecRLK73-6B	TraesCS6B02G454800.1	IV	712227427	712229904	TaL-LecRLK74-6B	TraesCS6B02G454900.1	IV	712230259	712232684	Tandem	0.3238948939240285	1.5045322531283265	0.2152794619394593
TaL-LecRLK48-7A2	TraesCS7A02G085400.1	IV	49963686	49965128	TaL-LecRLK48-7A1	TraesCS7A02G085500.1	IV	49985060	49986502	Tandem	0.050507940390728846	0.3090788150334594	0.16341443649336204
TaL-LecRLK77-7A1	TraesCS7A02G249200.1	I	232022758	232026122	TaL-LecRLK77-7A2	TraesCS7A02G249300.1	I	232056560	232059202	Tandem	0	0	NaN
TaL-LecRLK77-7A2	TraesCS7A02G249300.1	I	232056560	232059202	TaL-LecRLK78-7A	TraesCS7A02G249400.1	I	232280215	232284173	Tandem	0.4760185891027981	0.5342658387128023	0.8909770279336251
TaL-LecRLK86-7B	TraesCS7B02G415300.1	II	683030505	683032710	TaL-LecRLK80-7B	TraesCS7B02G415400.1	II	683105753	683107093	Tandem	0.19115869638009692	0.4103933031062197	0.46579389803205545
TaL-LecRLK85-7B2	TraesCS7B02G415600.1	II	683166930	683169263	TaL-LecRLK82-7B	TraesCS7B02G415700.1	II	683229335	683243783	Tandem	0.12689702411761425	0.3918975081593315	0.3238015590189016
TaL-LecRLK82-7B	TraesCS7B02G415700.1	II	683229335	683243783	TaL-LecRLK83-7B	TraesCS7B02G415900.1	II	683417499	683419830	Tandem	0.1351053981356957	0.37181207086557533	0.363370123571221
TaL-LecRLK85-7D	TraesCS7D02G495600.1	II	602626394	602630302	TaL-LecRLK81-7D	TraesCS7D02G495700.1	II	602662282	602673510	Tandem	0.08663576243729716	0.34018064711327406	0.2546757529344372
