# Supplementary material for: Comprehensive Genome-Wide Characterization of L-Type Lectin Receptor-like Kinase (L-LecRLK) Genes in Wheat (Triticum aestivum L.) and Their Response to Abiotic Stress
Source: Plants (Basel). 2025 Jun 19;14(12):1884. doi: 10.3390/plants14121884 (PMC12196811; doi:10.3390/plants14121884)
Supplement: Supplementary file 1 [file plants-14-01884-s001.zip › Supplementary files/Table S5.xlsx]

## Sheet: Sheet1
Table S5. Identification and classification of cis-acting elements in the promoters of 248 TaL-LecRLK genes in wheat.
		Hormonal responsiveness (49.1%)										Environmental adaptation (41.7%)																Plant growth, development, and metabolism (9.1%)
		MeJA-responsive element		abscisic acid (ABA) responsiveness	gibberellin-responsiveness			auxin-responsive element		salicylic acid (SA) responsiveness		Light responsive element									anaerobic induction	drought-inducibility	low-temperature responsiveness	anoxic specific inducibility	defense and stress responsiveness	wound-responsive element	dehydration, low-temperature, salt stresses	meristem expression	zein metabolism regulation	endosperm expression	seed-specific regulation	circadian control	cell cycle regulation	differentiation of the palisade mesophyll cells
Gene Name	Transcript ID	CGTCA-motif	TGACG-motif	ABRE	TATC-box	P-box	GARE-motif	TGA-element	AuxRR-core	TCA-element	SARE	ACE	G-Box	GT1-motif	Sp1	MRE	3-AF1 binding site	AAAC-motif	C-box	4cl-CMA2b	ARE	MBS	LTR	GC-motif	TC-rich repeats	WUN-motif	DRE	CAT-box	O2-site	GCN4_motif	RY-element	circadian	MSA-like	HD-Zip 1	Total
TaL-LecRLK1-1A	TraesCS1A02G048000.1	4	4	2						2			2									2	1									1			18
TaL-LecRLK3-1A	TraesCS1A02G048100.1			4						1		1	3								2	1	2					2			2				18
TaL-LecRLK4-1A	TraesCS1A02G066200.1	1	1	7		2		1				2	8	1	3						1	1	2	2											32
TaL-LecRLK5-1A	TraesCS1A02G184400.1	3	3	5				2				1	6	1	2						1	4	2					1							31
TaL-LecRLK6-1A	TraesCS1A02G299900.1	6	6	1						1			2			1							6		1				1						25
TaL-LecRLK7-1A	TraesCS1A02G432000.2	1	1	7				1					10		1	2						2		1				2				1			29
TaL-LecRLK1-1B	TraesCS1B02G062200.1	2	2	2						1			2			1	1				3	1	1					4							20
TaL-LecRLK3-1B	TraesCS1B02G062300.1			3						1		1	4		1						2							2			2				16
TaL-LecRLK4-1B	TraesCS1B02G084500.1	3	3	9				1	1	1		1	7		3						2			3				2	2			1			39
TaL-LecRLK8-1B1	TraesCS1B02G157200.1	3	3	7				2					6		1						1	1	2					1							27
TaL-LecRLK8-1B2	TraesCS1B02G157300.1	4	4	4			1	1					6		2			1						4											27
TaL-LecRLK6-1B	TraesCS1B02G309800.1	4	4	3				2		2			2			1					1	2	1					1	1						24
TaL-LecRLK7-1B	TraesCS1B02G467700.1	1	1	6		1		1					6								1	1	1					1			1				21
TaL-LecRLK1-1D	TraesCS1D02G048900.1	2	2	2			1	1					4								1	1						1	1				1		17
TaL-LecRLK3-1D	TraesCS1D02G049000.1			4						1			4								1		1					1	1		4				17
TaL-LecRLK4-1D	TraesCS1D02G067200.1	3	3	6		1	1	1				1	10	2	2						4		1	3					2						40
TaL-LecRLK8-1D	TraesCS1D02G139700.1	5	5	6			1	2		1		1	7		1						1							1							31
TaL-LecRLK6-1D	TraesCS1D02G299200.1	3	3	10						1			13	1											1			1	1						34
TaL-LecRLK7-1D	TraesCS1D02G441400.1	2	2	10		1				1			13		1							1	1					3	2	1	1			1	40
TaL-LecRLK9-2A	TraesCS2A02G055200.1	3	3	2		1							2	1	2						2	1	3	1	2			1							24
TaL-LecRLK10-2A	TraesCS2A02G057000.1	3	3	1			2		1				2	1							1			1									1		16
TaL-LecRLK11-2A	TraesCS2A02G090600.1	4	4	4	3			2		1			4		1						2	3						1			1	1			31
TaL-LecRLK12-2A	TraesCS2A02G126500.1	3	3	7			1	1					6		1						2		1	1					1						27
TaL-LecRLK13-2A	TraesCS2A02G127900.1	1	1	5									7	1							1							1		1					18
TaL-LecRLK14-2A	TraesCS2A02G128000.1			2		1				1			4	1	1						1	3		1						1	1		1		18
TaL-LecRLK15-2A	TraesCS2A02G186100.1	1	1														1				1	1				1						1			7
TaL-LecRLK16-2A	TraesCS2A02G186200.1	3	3	2					1				4	1							1		1		1				2	1					20
TaL-LecRLK17-2A	TraesCS2A02G198800.1	5	5	7						1			8	1	1						3	2						1							34
TaL-LecRLK18-2A	TraesCS2A02G214000.1	2	2	2			1						1								1	1	1		1			1							13
TaL-LecRLK19-2A	TraesCS2A02G214100.1	1	1	6	3			1		1			5	1							1			1							1			1	23
TaL-LecRLK20-2A	TraesCS2A02G371600.1	2	2	2			1	1					3	1	2	1								1				1			1				18
TaL-LecRLK21-2A	TraesCS2A02G371700.1	1	1	3			1	1					3	1	1	1												1			1				15
TaL-LecRLK22-2A	TraesCS2A02G455600.1	8	8	3									1										2		1			1							24
TaL-LecRLK23-2A	TraesCS2A02G456400.1	1	1			1			1	1				1		1		1				3			1				3						15
TaL-LecRLK24-2A	TraesCS2A02G571000.1	1	1	3				1	1	1			3	4								1	1												17
TaL-LecRLK25-2B1	TraesCS2B02G008400.1	3	3	1		1				1			1								1	1	1					1							14
TaL-LecRLK25-2B2	TraesCS2B02G024100.1	5	5	4									4		2						2	1	1												24
TaL-LecRLK26-2B	TraesCS2B02G053500.1	1	1	3	3	1							2								2	1													14
TaL-LecRLK27-2B	TraesCS2B02G054500.1	5	5	1	2		1						1	1	1						2	1						1	1				2		24
TaL-LecRLK11-2B	TraesCS2B02G106200.1	5	5	4	2				1				4								2	3		1											27
TaL-LecRLK12-2B	TraesCS2B02G148500.1	5	5	5									5		1	2					3	1	2		1			1	1						32
TaL-LecRLK14-2B	TraesCS2B02G150100.1	1	1	4			3	1					4	1							2		2		1			1							21
TaL-LecRLK30-2B	TraesCS2B02G158700.1	5	5	5		1		1	2	1			5	1	1								1					2		1			1		32
TaL-LecRLK31-2B	TraesCS2B02G158800.1	2	2	3		1		1		1			3								3	2	1					1	1	1					22
TaL-LecRLK15-2B2	TraesCS2B02G220700.1	6	6	2					1				4	1							4	1		1											26
TaL-LecRLK16-2B1	TraesCS2B02G220900.1	6	6	2			1						5	1	5						1			2	1			2	1	1					34
TaL-LecRLK15-2B1	TraesCS2B02G221100.1	1	1	1		1							1	1							2	1				1						1			11
TaL-LecRLK16-2B2	TraesCS2B02G221200.1	5	5	2		1				2			2		1						4	2			1			1							26
TaL-LecRLK17-2B	TraesCS2B02G226200.1	5	5	6						2			5	1	1						4	2	1												32
TaL-LecRLK20-2B	TraesCS2B02G388800.1	3	3	4									4	1	1						1				1			1	2	1					22
TaL-LecRLK22-2B	TraesCS2B02G477600.1	7	7	2			1						3									1	1		1			1							24
TaL-LecRLK23-2B	TraesCS2B02G478500.1			2		1				1			3		1	1						1		1				1		2					14
TaL-LecRLK32-2B	TraesCS2B02G584100.1	1	1	23				3				1	18									11			3			2							63
TaL-LecRLK33-2B1	TraesCS2B02G616000.1	1	1	3				1		1			3			1	1				5		1												18
TaL-LecRLK33-2B2	TraesCS2B02G616100.1	2	2	2		1						1	3	1	1	1					2	1	1		2					1					21
TaL-LecRLK25-2D	TraesCS2D02G017600.1	6	6	3				1		1			2		3						5	1	2					1		1	1				33
TaL-LecRLK26-2D	TraesCS2D02G039400.1			1	2		1	1					2		1						2	1		1						1					13
TaL-LecRLK27-2D	TraesCS2D02G040700.1	3	3	3	1			2				1	3	2	1	1					2	2						1	1						26
TaL-LecRLK9-2D	TraesCS2D02G054100.1	2	2	9				1					5	1	3						1	2	2						1						29
TaL-LecRLK10-2D	TraesCS2D02G055900.1	3	6	1				1		2			1		2						2	2	1	2			1	2							26
TaL-LecRLK11-2D2	TraesCS2D02G088400.1	6	6	5				1		1			5	5							1				1			6							37
TaL-LecRLK11-2D1	TraesCS2D02G088500.1			1																			1		1						1				4
TaL-LecRLK12-2D1	TraesCS2D02G129000.1	2	2	5				1		1			5								2		1	1				1							21
TaL-LecRLK12-2D2	TraesCS2D02G129100.1	2	2	4				1					5								2	1													17
TaL-LecRLK14-2D	TraesCS2D02G130500.1	3	3	2				1					1			1					1		1		1							1			15
TaL-LecRLK13-2D	TraesCS2D02G130600.1	5	5	7				2					8															1	1						29
TaL-LecRLK31-2D	TraesCS2D02G137300.1	5	5	8		1				1			8								3	1		3				1			2				38
TaL-LecRLK30-2D	TraesCS2D02G137400.1	1	1	3		1			1				3		1						2		4	1				1	1		1				21
TaL-LecRLK15-2D	TraesCS2D02G201400.1	7	7	4								1	4	1							3	2	1	2				2	1			1			36
TaL-LecRLK16-2D	TraesCS2D02G201700.1	4	4	4									4	3	1						1	2			1				2						26
TaL-LecRLK17-2D	TraesCS2D02G206600.1	6	6	3						1			2	1	1			1			3	2										1			27
TaL-LecRLK18-2D	TraesCS2D02G219800.1	5	5	3		1							5		4						4	3	2	2				1							35
TaL-LecRLK19-2D	TraesCS2D02G219900.1	4	4	5				1					4								1			2				1							22
TaL-LecRLK20-2D	TraesCS2D02G367900.1	9	9	3				2					3	1	3						1			2	1			1							35
TaL-LecRLK21-2D	TraesCS2D02G368000.1	5	5	4				1					3	1	1						1		1	1	1			1							25
TaL-LecRLK22-2D	TraesCS2D02G455900.1	9	9	2		1		1					2		1						1				1			1							28
TaL-LecRLK23-2D1	TraesCS2D02G456700.1			1		2				1			1		2	1												1		1		1			11
TaL-LecRLK23-2D2	TraesCS2D02G456800.1	2	2	1				1		2			1		1															1		1			12
TaL-LecRLK32-2D1	TraesCS2D02G554400.1	4	4	7			1			1		1	6		5								1										2		32
TaL-LecRLK24-2D1	TraesCS2D02G582500.1	3	3			2							1	4	1						4	1	1	1				1					1		23
TaL-LecRLK24-2D2	TraesCS2D02G582600.1	4	4	1		1		2						1			1		1			5			1				1						22
TaL-LecRLK33-2D2	TraesCS2D02G582700.1	3	3	3									4	1		2					5			3	1					1					26
TaL-LecRLK33-2D1	TraesCS2D02G582800.1	3	3	3									3								3	1			1			1		1					19
TaL-LecRLK34-3A1	TraesCS3A02G015200.1	4	4	5				1					6		4						1			1				1							27
TaL-LecRLK34-3A2	TraesCS3A02G016200.1	3	3	2			1		1	1		1	2			1					4				1			2			1				23
TaL-LecRLK35-3A1	TraesCS3A02G101700.1	1	1	1		1	1					1	2	1	2						5	2			2			2					1		23
TaL-LecRLK36-3A	TraesCS3A02G101800.1	2	2	6			1	1					6		1						3	1	1					2					1		27
TaL-LecRLK37-3A	TraesCS3A02G169600.1	4	4											1	1						1		1	1	1			1							15
TaL-LecRLK38-3A	TraesCS3A02G317800.1	2	2	4				1	1				6	1	2	1			1		2			1				2	1						27
TaL-LecRLK39-3A	TraesCS3A02G438300.1	1	1	1	1	1		1	1	1			2		1	1					1	1	1					3							18
TaL-LecRLK29-3A	TraesCS3A02G488900.1	3	3	5		1							6	1	6							1		4	1			1							32
TaL-LecRLK36-3B1	TraesCS3B02G119300.1			1				2		3			1		1	1	1				1		1	2	1				1	1					17
TaL-LecRLK36-3B2	TraesCS3B02G119500.1	6	6	6			2	2					5	1							4	2							1	1					36
TaL-LecRLK35-3B	TraesCS3B02G119600.1	6	6	4			1			2			5		1						1	1	1	1				1					2		32
TaL-LecRLK37-3B	TraesCS3B02G196900.1	3	3	1									1	1	1						2	1		1	1										15
TaL-LecRLK40-3B	TraesCS3B02G338800.1	2	2	4				1					3								2	1	1		1										17
TaL-LecRLK41-3B	TraesCS3B02G338900.1			3									1								2	4	1							3					14
TaL-LecRLK38-3B	TraesCS3B02G348100.1			5				1					2	1	1						1			3				1					1		16
TaL-LecRLK42-3B	TraesCS3B02G364400.1			2		1	1		1			1	4	1	3								1	2				2					1		20
TaL-LecRLK35-3A2	TraesCS3B02G364500.1	3	3				1	1		2			2			1					4	1						3	3						24
TaL-LecRLK39-3B	TraesCS3B02G472200.1				1		1	1					2		4						3		2					2							16
TaL-LecRLK43-3B1	TraesCS3B02G490000.1	2	2	6						1		1	5		1						1	2		1	1				2				1		26
TaL-LecRLK43-3B2	TraesCS3B02G490300.1	1	1	2	1	1						1	4	1		1					5	1	1					4	2	1					27
TaL-LecRLK44-3B	TraesCS3B02G519500.1	3	3	4				1					2	3							4		2	1	1				1			1			26
TaL-LecRLK28-3B2	TraesCS3B02G536800.1	8	8	8				1					8									1	2		2			2	2						42
TaL-LecRLK28-3B1	TraesCS3B02G536900.1	7	7	11									7	1							3							2	1			1			40
TaL-LecRLK29-3B2	TraesCS3B02G537000.1	1	1	3				1		1		1	2	2		1					2	2	1	1				1			1				21
TaL-LecRLK29-3B1	TraesCS3B02G537100.1	3	3	2				2		1			2	2							6	1										1			23
TaL-LecRLK36-3D	TraesCS3D02G104000.1	1	1	6			2	2		1			7				1				2	1						1		1					26
TaL-LecRLK35-3D	TraesCS3D02G104100.1	5	5	6		1							6		1						4		1					1		1					31
TaL-LecRLK37-3D	TraesCS3D02G172200.1	4	4											1	1						2			1	1			1							15
TaL-LecRLK32-2D2	TraesCS3D02G299500.1	3	3		1	3		1		1											1	2			1			1		1					18
TaL-LecRLK40-3D	TraesCS3D02G304400.1	10	10	4	1			3				1	2	2		1					2	2		2					2						42
TaL-LecRLK41-3D	TraesCS3D02G304500.1			2	1					2			1			1					3	6	1			1		2	1	4					25
TaL-LecRLK38-3D	TraesCS3D02G313500.1	2	2	6				1	1			1	9	1	1	1			1		1		2		1			2	1						33
TaL-LecRLK39-3D	TraesCS3D02G430500.1	6	6	4				1	1				4		1						2							4		1	1				31
TaL-LecRLK44-3D	TraesCS3D02G471000.1	5	5	5		1							2	1	3						2		2	2	1			1	1						31
TaL-LecRLK28-3D	TraesCS3D02G484200.1	4	4	2	1								3								2		1		1			1	1						20
TaL-LecRLK29-3D	TraesCS3D02G484400.1	4	4	4				1		1			6											1	2			2							25
TaL-LecRLK45-4A	TraesCS4A02G201800.1	1	1	2		1				1			3	1	1						3	1		1											16
TaL-LecRLK46-4A	TraesCS4A02G251400.1	2	2	2		2							4		3						2				1			1	2		1				22
TaL-LecRLK47-4A	TraesCS4A02G357700.1	2	2	2				1					3	3														2	1		1				17
TaL-LecRLK48-4A	TraesCS4A02G384500.1	5	5	6	1					1			4		3								1	1	1			2	3				1		34
TaL-LecRLK49-4A	TraesCS4A02G384600.1	3	3	4				1		1			2									1										1			16
TaL-LecRLK50-4A	TraesCS4A02G394200.1	2	2	1		1		1						1	2						1		1					1							13
TaL-LecRLK51-4A1	TraesCS4A02G466600.1	2	2	3	1			1		1		1	5		1							2			1	1		1	1						23
TaL-LecRLK51-4A2	TraesCS4A02G468700.1	1	1	1				1					2										1			1		1	3						12
TaL-LecRLK51-4A3	TraesCS4A02G469300.1			2			1	1		1			3								1	3			1				1	1					15
TaL-LecRLK52-4B	TraesCS4B02G041300.1	1	1	4		1		1					6	2	3		1				1	1	2						1						25
TaL-LecRLK46-4B	TraesCS4B02G063400.1	4	4	3		2		1		1		2	4										1	1				3							26
TaL-LecRLK45-4B	TraesCS4B02G106000.1			1		1		1					1								3	1													8
TaL-LecRLK53-4B	TraesCS4B02G289100.1	2	2	4		2	1	1				1	4								4	2								1					24
TaL-LecRLK46-4D	TraesCS4D02G062400.1	2	2	2		2		1				1	2			1					1		2	1							1				18
TaL-LecRLK45-4D	TraesCS4D02G102700.1	2	2			1		1					1	1							1	1													10
TaL-LecRLK53-4D	TraesCS4D02G288200.1	3	3	5			1	1				1	6	1							1	2								1					25
TaL-LecRLK54-5A	TraesCS5A02G081600.1	2	2	4						1			4		1						3		1			1			1						20
TaL-LecRLK52-5A	TraesCS5A02G084400.1	4	4	3				1		1			1		2	1						1	1									1			20
TaL-LecRLK55-5A	TraesCS5A02G168800.1	5	5	2	1		1			1			2								2	1								1					21
TaL-LecRLK56-5A	TraesCS5A02G185900.1	2	2	4					1	2			1	1							4	1		1	1			2							22
TaL-LecRLK57-5A	TraesCS5A02G406100.1	4	4	5								1	6	1											2				2						25
TaL-LecRLK58-5A	TraesCS5A02G463200.1			1				1	1	2			1	1							3		1	1							1				13
TaL-LecRLK59-5A	TraesCS5A02G463300.1	3	3		1	1				3					1						1	2			2			4	3	1		1			26
TaL-LecRLK60-5A1	TraesCS5A02G484300.1	6	6	5		1				2			7								1			1				1							30
TaL-LecRLK60-5A2	TraesCS5A02G484600.1	1	1	2	1					1			3								1	1	1			1		1	1						15
TaL-LecRLK54-5B	TraesCS5B02G084800.1	2	2	2				2		3		1	1		6						1	1		1					1			1			24
TaL-LecRLK52-5B	TraesCS5B02G090300.1	5	5	2						2			1		3						1	1		1					2			1			24
TaL-LecRLK34-5B	TraesCS5B02G173900.1	4	4	5				1					6		4						1		1	1				1							28
TaL-LecRLK56-5B	TraesCS5B02G184000.1			1					1					1	1						4	1	1					2							12
TaL-LecRLK61-5B	TraesCS5B02G256900.1	1	1	3			1		1	1			3	2							2		1		1			1		1					19
TaL-LecRLK57-5B	TraesCS5B02G410900.1	4	4	3						1			3								3	4						3							25
TaL-LecRLK62-5B	TraesCS5B02G449800.1	3	3				2	3		2				2							5							1	1						22
TaL-LecRLK63-5B	TraesCS5B02G449900.1	3	3	1			1	3		2			2	1							2		2					1							21
TaL-LecRLK60-5B	TraesCS5B02G497800.1	3	3	4		1							5	2							4	1			1				2						26
TaL-LecRLK54-5D	TraesCS5D02G091000.1	3	3	7		1		1					11	1	3						3	2						1							36
TaL-LecRLK52-5D	TraesCS5D02G096800.1	4	4	2		1		2		2	1		2	1	3	1							1							1			2		27
TaL-LecRLK55-5D	TraesCS5D02G173100.1	2	2	3									4								2	2	1							1	1				18
TaL-LecRLK56-5D	TraesCS5D02G191000.1	2	2			1			2	1			1	1							5	1			1			2							19
TaL-LecRLK61-5D	TraesCS5D02G265800.1	5	5	6		1		1				1	6		1		1				1			1					2						31
TaL-LecRLK64-5D	TraesCS5D02G270900.2	2	2	3				1					3	2				1			3	1	1						2			2			23
TaL-LecRLK57-5D1	TraesCS5D02G416100.1	4	4	2				1					4									3		1				1							20
TaL-LecRLK62-5D	TraesCS5D02G452800.1	3	3	1			2	2		1			1	2							4							1	1				1		22
TaL-LecRLK63-5D	TraesCS5D02G452900.1	2	2	2	1		1	2					3	1							2								1			1			18
TaL-LecRLK58-5D	TraesCS5D02G476000.1	2	2	6		2				2			1		2						3	3							1	1					25
TaL-LecRLK59-5D	TraesCS5D02G476100.1	1	1					1		1						1					4		2		1				1						13
TaL-LecRLK57-5D2	TraesCS5D02G489500.1	1	1	3	1								2		1							1	1						1						12
TaL-LecRLK60-5D1	TraesCS5D02G497900.1	2	2	4				1		1		1	3								1			5				1							21
TaL-LecRLK60-5D2	TraesCS5D02G498100.1	2	2		1								2								2		1	1		1			1						13
TaL-LecRLK65-5D	TraesCS5D02G546700.1	2	2	5	1			2				1	5	2							1		1							1					23
TaL-LecRLK66-6A	TraesCS6A02G054000.1	8	8	2				1	2			1	1	2									2					5							32
TaL-LecRLK64-6A	TraesCS6A02G058500.1	2	2	6	1	1	1	2		1		1	3	1		1					3	1	1						1						28
TaL-LecRLK67-6A	TraesCS6A02G132300.1	3	3	4				1					4	1	1						1		1	1				1	1						22
TaL-LecRLK68-6A	TraesCS6A02G132400.1	2	2	5		1	1	1				1	5							1	1		1	1					2						24
TaL-LecRLK69-6A	TraesCS6A02G236300.1	4	4	5	1		1	1					6		1	1					2		1	1					1					1	30
TaL-LecRLK70-6A	TraesCS6A02G277600.1	5	5	7		1							9			1	1				3				1			1	1				1		36
TaL-LecRLK71-6A	TraesCS6A02G352600.1	3	3			1				3			1			1					1	4	1					1							19
TaL-LecRLK72-6A1	TraesCS6A02G352700.1	7	7	3								2	3	1	1							2	2	1	1			3	2						35
TaL-LecRLK72-6A2	TraesCS6A02G352800.1	4	4	5			1	1	2				6								1							1	2						27
TaL-LecRLK72-6A3	TraesCS6A02G352900.1	6	6				1															1	1						2						17
TaL-LecRLK73-6A	TraesCS6A02G408600.1	4	4												1						2	4						1	1						17
TaL-LecRLK74-6A1	TraesCS6A02G408800.1	3	3																									1	1						8
TaL-LecRLK74-6A2	TraesCS6A02G409000.1	4	4											1														1	1						11
TaL-LecRLK68-6B	TraesCS6B02G160500.1	3	3	2					1	3		1	2	1	2						1	1	1					1							22
TaL-LecRLK67-6B	TraesCS6B02G160600.1	5	5	2				1					2		1		1				2	1		1					2	4					27
TaL-LecRLK69-6B	TraesCS6B02G265000.1	6	6	3				1				1	3				1				2		3	1				2	3					1	33
TaL-LecRLK70-6B	TraesCS6B02G305600.1	5	5	2		3		1	1				4		2						1		1	2	1				3		1	1			33
TaL-LecRLK71-6B	TraesCS6B02G385500.1	3	3	2		1			2	2			2								1		2					2					1		21
TaL-LecRLK72-6B	TraesCS6B02G385600.1	3	3	1		1	3		1				2	2	1							4	1									1			23
TaL-LecRLK73-6B	TraesCS6B02G454800.1	2	2	1						1			2	1	1						3	2	1						1						17
TaL-LecRLK74-6B	TraesCS6B02G454900.1	2	2	2		1	1	1					2	3	1						2	1						1	1						20
TaL-LecRLK66-6D	TraesCS6D02G076100.1	2	2	8									7		3									1				2							25
TaL-LecRLK68-6D	TraesCS6D02G122100.1	2	2	3			1	1		1		1	4	1	2						2	2	1									1			24
TaL-LecRLK67-6D1	TraesCS6D02G122200.1	3	3	2									2		1		1				1	3						2	2						20
TaL-LecRLK2-6D	TraesCS6D02G191400.1	2	2	2									3			1	1				1		2	1				1							16
TaL-LecRLK67-6D2	TraesCS6D02G191500.1	3	3	4			1	1	1	1			4	1	1						4		1	3				1	1		1	1			32
TaL-LecRLK69-6D	TraesCS6D02G219000.1	2	2	3	1								2	1								1	3					1	3	1		1		1	22
TaL-LecRLK70-6D	TraesCS6D02G258200.1	5	5	3		1							4		2						2			1	1			2	1		1				28
TaL-LecRLK71-6D	TraesCS6D02G335300.1	2	2	1		1	1			1			2												1			1							12
TaL-LecRLK72-6D	TraesCS6D02G335400.1	3	3	2			1			2			3			1					1		1		2										19
TaL-LecRLK73-6D	TraesCS6D02G392500.1	2	2	1		1							2	1								4	2												15
TaL-LecRLK74-6D	TraesCS6D02G392600.1	1	1	2				1					3	3							1	2		1				2	1				1		19
TaL-LecRLK48-7A2	TraesCS7A02G085400.1	3	3	4		1	1	1					3		2						1							2	1	1					23
TaL-LecRLK48-7A1	TraesCS7A02G085500.1	4	4	2						1			2									2													15
TaL-LecRLK49-7A	TraesCS7A02G085600.1	2	2	2				1		1			1		3						2			1	1			1	2	1					20
TaL-LecRLK41-7A	TraesCS7A02G139900.1	2	1	1			2						1									2	1		2		1		1						14
TaL-LecRLK75-7A	TraesCS7A02G166100.1	4	2	8			2		1	2		1	3		1						2	3	3					6	2						40
TaL-LecRLK76-7A	TraesCS7A02G214400.1	12	8	2		2			2	1			4	1									1						1			1			35
TaL-LecRLK77-7A1	TraesCS7A02G249200.1	2	2	4	1	2		2		4			4	4							6	2	1	1				2							37
TaL-LecRLK77-7A2	TraesCS7A02G249300.1	2	2	4	1	1		1		2			3	2							3	2	2	1				2							28
TaL-LecRLK78-7A	TraesCS7A02G249400.1	3	3	3								1	6	1		1					1	2	1	1	1				1						25
TaL-LecRLK79-7A	TraesCS7A02G473700.1	4	4	5		1		2	1				4			1					1				1						1				25
TaL-LecRLK80-7A	TraesCS7A02G507100.1	1	1	2		1		1		1			6	1							1	1	1					3						1	21
TaL-LecRLK81-7A	TraesCS7A02G507400.1	2	2	1		1		2					1	1							4	2	1					3							20
TaL-LecRLK82-7A	TraesCS7A02G507500.1	3	3	2		1		1		1			4	1							2		4												22
TaL-LecRLK83-7A	TraesCS7A02G507700.1	3	3	1				3		1			3								3			1					1						19
TaL-LecRLK76-7B	TraesCS7B02G121700.1					1							1		2	1					1	1	1	1	1			1	2		1	1			15
TaL-LecRLK78-7B	TraesCS7B02G141900.1	4	4	1		1	1						1	1							1	2			1			1	1						19
TaL-LecRLK77-7B	TraesCS7B02G142000.1	3	3	6				1		2			4	1		1					3	3		1				1			1				30
TaL-LecRLK84-7B	TraesCS7B02G214000.1	1	1	1	1	1	2	2	1	1			1	1							1	3			1										18
TaL-LecRLK34-7B	TraesCS7B02G236900.1	4	4	5				1					6		4						1			1				1							27
TaL-LecRLK65-7B	TraesCS7B02G322200.1	4	4	5				1		1			8		2						2				2			2	1						32
TaL-LecRLK85-7B1	TraesCS7B02G414900.1	5	5	4				1					4	1	1							1	2		1								1		26
TaL-LecRLK86-7B	TraesCS7B02G415300.1			1		1			2	2			1	1							4	2						1	1	1					17
TaL-LecRLK80-7B	TraesCS7B02G415400.1	1	1			1	1			1											1	1						3		1	1			1	13
TaL-LecRLK85-7B2	TraesCS7B02G415600.1	2	2	8		1	1						11	1							1	2		1				1	1			1			33
TaL-LecRLK82-7B	TraesCS7B02G415700.1	1	1	6									4		3						1	2	1		1				2						22
TaL-LecRLK83-7B	TraesCS7B02G415900.1	3	3	6		1		2					5		1						1	1													23
TaL-LecRLK50-7D	TraesCS7D02G041400.1	7	7	3			1	1				1	3		3						2	3		5				2				1			39
TaL-LecRLK49-7D	TraesCS7D02G080500.1	1	1	2				1		1			3			1						1	1	1				2							15
TaL-LecRLK48-7D	TraesCS7D02G080600.1	4	4	1								1	3		2						1	2											1		19
TaL-LecRLK7-7D	TraesCS7D02G161100.1	3	3	2	1								3	1							1	1	1					2	1						19
TaL-LecRLK75-7D	TraesCS7D02G166700.1			1			1					1	1	2								2	1	1											10
TaL-LecRLK76-7D	TraesCS7D02G216300.1	2	2	5		3		1		1			4		4			1			1	1	1									1			27
TaL-LecRLK77-7D	TraesCS7D02G248100.1	2	2	2	1			1		1			4		1	1					2	2	1	4				2		1					27
TaL-LecRLK78-7D	TraesCS7D02G248200.1	5	5	5				1					4	3	1						1	2						1	2						30
TaL-LecRLK84-7D	TraesCS7D02G310000.1	1	1	1		1	2	2		1		1	1	1	1						1	2			1										17
TaL-LecRLK85-7D	TraesCS7D02G495600.1	2	2	7					1	1			9	1	1							1	4		1			1			1		1		33
TaL-LecRLK81-7D	TraesCS7D02G495700.1	8	8	1				1					2		6									1				1				1	1		30
TaL-LecRLK83-7D	TraesCS7D02G495800.1	1	1	5				1		1			7								2				1										19
TaL-LecRLK86-7D	TraesCS7D02G510100.1	5	5	4			1	2				1	4		1	1								1						1					26
TaL-LecRLK87-Un1	TraesCSU02G045000.1	2	2	3		1				3			3			1					4	1	1		1			1							23
TaL-LecRLK79-Un1	TraesCSU02G105100.1	5	5	2	1	1							4		1						3	3													25
TaL-LecRLK64-Un	TraesCSU02G142100.2			4		3		1				1	6			1					3	1			1			1							22
TaL-LecRLK87-Un2	TraesCSU02G166700.1	2	2	3		1		1		3			3			1					4	1	2		1			1							25
TaL-LecRLK24-Un	TraesCSU02G176800.1	1	1	1		1							1	1							2	1	1						2						12
TaL-LecRLK88-Un1	TraesCSU02G179900.1	2	2	4	1	1		1		2			3	2							3	2	1	1				2							27
TaL-LecRLK88-Un2	TraesCSU02G187400.1	2	2	4	1	1		1		2			3	2							3	2	1	1				2							27
TaL-LecRLK79-Un2	TraesCSU02G193800.1	5	5	2	1	1		1					4		1						3	3													26
TaL-LecRLK50-Un	TraesCSU02G199000.1	2	2	1		2		1						1	1						3	1						2	2			1			19
	Total	739	735	810	44	103	68	166	40	146	1	48	868	152	212	48	13	5	3	1	413	261	171	127	86	8	2	235	143	52	36	34	27	7	5804
