# Supplementary material for: Comprehensive Genome-Wide Characterization of L-Type Lectin Receptor-like Kinase (L-LecRLK) Genes in Wheat (Triticum aestivum L.) and Their Response to Abiotic Stress
Source: Plants (Basel). 2025 Jun 19;14(12):1884. doi: 10.3390/plants14121884 (PMC12196811; doi:10.3390/plants14121884)
Supplement: Supplementary file 1 [file plants-14-01884-s001.zip › Supplementary files/Table S6.xlsx]

## Sheet: Sheet1
Table S6. Gene ontology analyses of TaL-LecRLK genes.
GO term	Ontology	Description	gene_number	Number in BG/Ref	p-value	FDR
GO:0006464	biological process	cellular protein modification process	239	16206	4.70E-173	1.20E-170
GO:0043412	biological process	macromolecule modification	239	18019	4.00E-162	5.10E-160
GO:0044267	biological process	cellular protein metabolic process	239	21181	1.90E-145	1.60E-143
GO:0019538	biological process	protein metabolic process	239	23620	3.50E-134	2.20E-132
GO:0044260	biological process	cellular macromolecule metabolic process	239	36166	3.80E-90	1.90E-88
GO:0043170	biological process	macromolecule metabolic process	239	38931	1.60E-82	6.70E-81
GO:0044238	biological process	primary metabolic process	239	47561	8.40E-62	3.00E-60
GO:0044237	biological process	cellular metabolic process	239	49214	2.90E-58	9.10E-57
GO:0008152	biological process	metabolic process	239	57664	7.40E-42	2.10E-40
GO:0007275	biological process	multicellular organism development	154	20549	6.80E-40	1.70E-38
GO:0009987	biological process	cellular process	239	58786	7.40E-40	1.70E-38
GO:0048856	biological process	anatomical structure development	154	22911	5.50E-34	1.20E-32
GO:0032502	biological process	developmental process	154	23141	1.90E-33	3.60E-32
GO:0007165	biological process	signal transduction	117	13882	9.20E-32	1.70E-30
GO:0032501	biological process	multicellular organismal process	154	24629	3.50E-30	5.90E-29
GO:0007154	biological process	cell communication	117	15984	3.50E-26	5.60E-25
GO:0050896	biological process	response to stimulus	170	39029	1.10E-15	1.60E-14
GO:0009719	biological process	response to endogenous stimulus	82	15578	2.10E-09	3.00E-08
GO:0050794	biological process	regulation of cellular process	117	27690	7.00E-08	9.20E-07
GO:0009607	biological process	response to biotic stimulus	67	12580	8.00E-08	1.00E-06
GO:0050789	biological process	regulation of biological process	117	30871	2.80E-05	0.00034
GO:0048608	biological process	reproductive structure development	55	11435	3.30E-05	0.00038
GO:0009605	biological process	response to external stimulus	67	15659	0.00014	0.0016
GO:0051704	biological process	multi-organism process	68	16180	0.00021	0.0022
GO:0009791	biological process	post-embryonic development	60	14295	0.0006	0.006
GO:0003006	biological process	developmental process involved in reproduction	55	13497	0.0021	0.021
GO:0065007	biological process	biological regulation	117	35465	0.011	0.099
GO:0022414	biological process	reproductive process	55	15247	0.024	0.21
GO:0000003	biological process	reproduction	55	15261	0.024	0.21
GO:0010468	biological process	regulation of gene expression	49	13706	0.038	0.32
GO:0009991	biological process	response to extracellular stimulus	5	3585	0.97	1
GO:0009628	biological process	response to abiotic stimulus	48	21261	0.96	1
GO:0019222	biological process	regulation of metabolic process	52	18524	0.5	1
GO:0030154	biological process	cell differentiation	6	7284	1	1
GO:0009790	biological process	embryo development	11	4280	0.65	1
GO:0006807	biological process	nitrogen compound metabolic process	50	29364	1	1
GO:0034645	biological process	cellular macromolecule biosynthetic process	50	20349	0.86	1
GO:0008219	biological process	cell death	14	4690	0.44	1
GO:0009653	biological process	anatomical structure morphogenesis	6	10401	1	1
GO:0016049	biological process	cell growth	6	5205	1	1
GO:0048869	biological process	cellular developmental process	6	9509	1	1
GO:0016043	biological process	cellular component organization	26	19949	1	1
GO:0010467	biological process	gene expression	50	19933	0.82	1
GO:0009908	biological process	flower development	6	6564	1	1
GO:0006139	biological process	nucleobase-containing compound metabolic process	50	22725	0.98	1
GO:0060255	biological process	regulation of macromolecule metabolic process	49	15862	0.23	1
GO:0006810	biological process	transport	16	16882	1	1
GO:0009058	biological process	biosynthetic process	50	32675	1	1
GO:0009059	biological process	macromolecule biosynthetic process	50	20720	0.89	1
GO:0040007	biological process	growth	6	7381	1	1
GO:0051234	biological process	establishment of localization	16	17156	1	1
GO:0051179	biological process	localization	16	18699	1	1
GO:0044249	biological process	cellular biosynthetic process	50	30853	1	1
GO:0006950	biological process	response to stress	67	29274	0.98	1
GO:0009856	biological process	pollination	6	3539	0.93	1
GO:0030246	molecular function	carbohydrate binding	239	2974	0	0
GO:0016301	molecular function	kinase activity	239	8052	6.90E-245	1.20E-243
GO:0016772	molecular function	transferase activity, transferring phosphorus-containing groups	239	8914	1.80E-234	2.00E-233
GO:0016740	molecular function	transferase activity	239	19729	9.10E-153	7.50E-152
GO:0000166	molecular function	nucleotide binding	232	17081	1.60E-150	1.00E-149
GO:0004872	molecular function	receptor activity	135	3964	2.00E-112	9.40E-112
GO:0060089	molecular function	molecular transducer activity	135	3964	2.00E-112	9.40E-112
GO:0004871	molecular function	signal transducer activity	135	5132	3.70E-98	1.50E-97
GO:0003824	molecular function	catalytic activity	239	42216	3.80E-74	1.40E-73
GO:0005488	molecular function	binding	239	58931	1.30E-39	4.40E-39
GO:0005515	molecular function	protein binding	78	31444	0.91	1
GO:0005886	cellular component	plasma membrane	121	15639	1.30E-29	9.90E-28
GO:0005768	cellular component	endosome	44	3228	4.30E-18	1.70E-16
GO:0016020	cellular component	membrane	153	33934	2.30E-14	5.80E-13
GO:0030312	cellular component	external encapsulating structure	44	6243	1.30E-08	2.10E-07
GO:0005618	cellular component	cell wall	44	6231	1.30E-08	2.10E-07
GO:0005773	cellular component	vacuole	44	8086	1.40E-05	0.00018
GO:0005739	cellular component	mitochondrion	57	14224	0.0025	0.028
GO:0012505	cellular component	endomembrane system	44	11525	0.019	0.18
GO:0043231	cellular component	intracellular membrane-bounded organelle	91	54543	1	1
GO:0044424	cellular component	intracellular part	94	60136	1	1
GO:0044422	cellular component	organelle part	45	21477	0.99	1
GO:0043229	cellular component	intracellular organelle	94	55574	1	1
GO:0043227	cellular component	membrane-bounded organelle	91	54652	1	1
GO:0005737	cellular component	cytoplasm	90	47682	1	1
GO:0044446	cellular component	intracellular organelle part	45	21339	0.99	1
GO:0044444	cellular component	cytoplasmic part	90	40994	1	1
GO:0044464	cellular component	cell part	127	65148	1	1
GO:0005623	cellular component	cell	127	65175	1	1
GO:0005622	cellular component	intracellular	94	60496	1	1
GO:0009536	cellular component	plastid	44	19432	0.95	1
GO:0043226	cellular component	organelle	94	55713	1	1
