# Supplementary material for: Comprehensive Genome-Wide Characterization of L-Type Lectin Receptor-like Kinase (L-LecRLK) Genes in Wheat (Triticum aestivum L.) and Their Response to Abiotic Stress
Source: Plants (Basel). 2025 Jun 19;14(12):1884. doi: 10.3390/plants14121884 (PMC12196811; doi:10.3390/plants14121884)
Supplement: Supplementary file 1 [file plants-14-01884-s001.zip › Supplementary files/Table S7.xlsx]

## Sheet: Sheet1
Table S7. The TPM values of 248 TaL-LecRLK genes in the different wheat developmental tissues and stages.
Transcript ID	grain, reproductive, 2 dpa	grain, reproductive, 10 dpa	grain, reproductive, 14 dpa	grain, reproductive, 20 dpa	grain, reproductive, 30 dpa	grain, reproductive, milk grain stage	leaves/shoots, reproductive, 2 dpa	leaves/shoots, reproductive, 15 dpa	leaves/shoots, reproductive, 25 dpa	leaves/shoots, reproductive, 30 dpa	leaves/shoots, reproductive, anthesis	leaves/shoots, reproductive, Ear emergence	leaves/shoots, reproductive, milk grain stage	leaves/shoots, seedling, 4 days	leaves/shoots, seedling, seedling stage	leaves/shoots, vegetative, 1 cm spike	leaves/shoots, vegetative, 14 days	leaves/shoots, vegetative, seven leaf stage	leaves/shoots, vegetative, tillering stage	leaves/shoots, vegetative, two nodes detectable	roots, reproductive, Flag leaf stage	roots, seedling, seedling stage	roots, vegetative, 14 days	roots, vegetative, seven leaf stage	roots, vegetative, three leaf stage	spike, reproductive, anthesis	spike, reproductive, Ear emergence	spike, reproductive, Flag leaf stage	spike, vegetative, two nodes detectable
TraesCS1A02G048000.1	0	0	0	0	0	0	0	0	0	0	0	0	0	0	0	0	0	0	0	0	0	0	0	1.135256854399734	0	0	0	0	0
TraesCS1A02G048100.1	0	0	0	0	0	0	0	0	0	0	0	0	0	0	0	0	0	0	0	0	1.9612269493996104	0	0.505736085699283	2.057068969055747	2.0910069485156813	0	0	0	0
TraesCS1A02G066200.1	2.8503983965653594	0	0	0	0	0	0	0	0	0	0	0	0	0	0.8348568126669973	1.0013987359123642	0	0	0	1.0563962432966216	1.1747994786049207	1.3009290655074255	1.8107318196207545	1.1926339571252607	0.9009109775159442	0.9046590411634589	0	1.3874507763664892	1.926232888466772
TraesCS1A02G184400.1	0	0	0	0	0	0	0	0	0	0	0	0	0	0	0	0	0	0	0	0	0	0	0	0	0	0	0	0	0
TraesCS1A02G299900.1	0	0	0	0	0	0	0	0	0	0	0	0	0	0	0	0	0	0	0	0	0	0	0	0	0	0	0	0.14219775273107804	0.7075557117724296
TraesCS1A02G432000.2	0	0	0	0	0	0	0	0	0	0.13846063109020446	0	0	0	0	0	0	0	0	0	0	0	0	0	0	0	0	0	0	0
TraesCS1B02G062200.1	0	0	0	0	0	0	0	0	0	0	0	0	0	0	0	0	0	0	0	0	0	0	0	1.212015187739944	0	0	0	0	0
TraesCS1B02G062300.1	0	0	0	0	0	0	0.5088292046835352	0.41384317491262174	0.6192063934214178	1.4033658986234578	0.7396505464994525	1.7986643851998971	0	0	0	0	0	0	0	0.6567709255608366	1.6531471725189006	0.012495017303532318	0.6095426075497746	2.287931252484667	2.8211503053522655	0	0	0	0
TraesCS1B02G084500.1	2.815919667288697	0	0.14612731028547601	0	0	0	0	0	0	0	0	0	0	0	0.9892879933695329	1.7161810025279514	0	0	0	1.6405931658370696	1.430477976328018	1.4283273400255536	1.5718622007520038	1.6561332675867522	1.0873632635679342	1.9876002814397986	0	2.0473516708642334	2.4065353096848763
TraesCS1B02G157200.1	0	0	0	0	0	0	0	0	0	0	0	0	0	0	0	0	0	0	0	0	0	0	0	0	0	0	0	0	0
TraesCS1B02G157300.1	0	0	0	0	0	0	0	0	0	0	0	0	0	0	0	0	0	0	0	0	0	0	0	0	0	0	0	0	0
TraesCS1B02G309800.1	0	0	0	0	0	0	0	0	0	0	0	0	0	0	0	0.6746821009074812	0	0	0	0	0	0	0	0	0	0	0	0.9240390592711273	1.0081103536531908
TraesCS1B02G467700.1	0	0	0	0	0	0	0.17132726052077699	1.860927052734313	1.2281537434054608	1.1246854555753705	0.08163672658385741	1.7570787337112082	0	0	0	0	0	0.8340158690524728	0	0	0	0	0	0	0	0	0	0	0
TraesCS1D02G048900.1	0	0	0	0	0	0	0	0	0	0	0	0	0	0	0	0	0	0	0	0	0	0.3245398927265833	0	1.0876981793632858	1.1045643416232056	0	0	0	0
TraesCS1D02G049000.1	0	0	0	0	0	0	1.559552994903522	0	0	1.476371317754291	1.0397185612420166	2.0326263258443094	0	0	0	0	0	0.4232806197414908	1.2190786639056637	1.4357752561484116	3.1080551909496825	2.248666894981361	1.2807936304033805	2.879951421695996	4.495005198439176	0	0	0	0.5504672986657619
TraesCS1D02G067200.1	2.9581643099462394	0	0.20111314247608747	0.5297409916667842	0	0	0	0	0	0	0	0	0	0	0.7323820922131938	2.0249313118034964	0	0	0	1.185466974433797	1.5056572348461252	1.2898049619097676	1.4351645102913393	1.630858960657591	1.1240583213888722	1.9845426875825025	0	2.028052801285411	2.4166479101561227
TraesCS1D02G139700.1	0	0	0	0	0	0	0	0	0	0.04309248373216821	0	0	0	0	0	0	0	0	0	0	0	0	0	0	0	0	0	0	0
TraesCS1D02G299200.1	0	0	0	0	0	0	0	0	0	0	0	0	0	0	0	0	0	0	0	0	0	0	0	0	0	0	0	0.30378074817710293	0.6952321897255762
TraesCS1D02G441400.1	0	0	0	0	0	0	1.2382824394624725	0.6792165900645788	1.47110940444095	0.9500428216672622	0	0.7737600750016017	0	0	0	0	0	0.8270305694018762	0	0	0	0	0	0	0	0	0	0	0
TraesCS2A02G055200.1	0	0	0	0	0	0	0	0	0	0	0	0	0	0	0	0	0	0	0	0	0	0	0	0	0	0	0	0	0
TraesCS2A02G057000.1	0	0	0	0	0	0	0	0	0	0	0	0	0	0	0	0	0	0	0	0	0	0	0	0	0	0	0	0	0
TraesCS2A02G090600.1	0	0	0	0	0	0	0	0	0	0	0	0.8120545669045273	0	0	0	0	0	0	0	0	0	0	0	0	0	0	0	0	0
TraesCS2A02G126500.1	0	0	0	0	0	0	0	0	0	1.2799941963956727	0	0	0	0	0	0	0	0	0	0	0	0	0	0	0	0	0	0	0
TraesCS2A02G127900.1	0	0	0	0	0	0	0	0	0	0	0	0	0	0	0	0	0	0	0	0	0	0	0	0	0	0	0	0	0
TraesCS2A02G128000.1	0	0	0	0	0	0	0	0	0	0	0	0	0	0	0	0	0	0	0	0	0	0	0	0	0	0	0	0	0
TraesCS2A02G186100.1	0	0	0	0	0	0	0	0	0	0	0	0	0	0	0	0	0	0	0	0	0	0	0	0	0	0	0	0	0
TraesCS2A02G186200.1	0	0	0	0	0	0	0	0.5857221200938101	2.320513560512182	2.9563986941919436	0	0	0	0	0	0	0	0	0	0	0	0	0	0.4980874379482462	0	0	0	0	0
TraesCS2A02G198800.1	0	0	0	0	0	0	0	0	0	0	0	0	0	0	0	0	0	0	0	0	0	0	0	0	0	0	0	0	0
TraesCS2A02G214000.1	0	0	0	0	0	0	0.9677108998984046	0	0	0	0	0	0	0	0	0	0	0	0	0	0	0	0	0	0	0	0	0	0
TraesCS2A02G214100.1	0	0	0	0	0	0	0.7759902528861595	0	0	0	0	0	0	0	0	0	0	0	0	0	0	0	0	0	0	0	0	0	0
TraesCS2A02G371600.1	6.200330730891273	0	1.0059352845892735	0	0.2521213977176988	0	1.181640081169257	0	0	0	0.3160259955668032	0.7652292021190799	0	0	1.5851500388867552	2.8929058353109083	0.19505197305180763	2.077943664029671	1.0816736722214213	4.3175320042763	4.932399027139907	3.78779810710056	2.87319347400647	4.239092482941906	4.701547208754542	2.804571547175286	0	3.3800921728670312	3.858637520706867
TraesCS2A02G371700.1	4.790719916434913	0	0	0	0	0	0	0	0	0	0	0	0	0	0.6889099158801978	2.2772468506458985	0	0.34914557261002427	0.521015548787914	3.917393563089982	3.9547127958265755	2.3511449000520686	1.7010495163208903	3.277928228242628	3.891891582401346	2.0764120134600352	0	2.0663802840283165	2.4790080336911897
TraesCS2A02G455600.1	0	0	0	0	0	0	0	0	0	0	0	0	0	0	0	0	0	0	0	0	0	0	0	0.4998130687188737	0	0	0	0	0
TraesCS2A02G456400.1	0	0	0	0	0	0	0	0	0	0	0	0	0	0	0	0	0	0	0	0	0	0	0	0	0	0	0	0	0
TraesCS2A02G571000.1	0	0	0	0	0	0	0	0	0	0	0	0	0	0	0	0	0	0	0	0	0	0	0	0	0	0	0	0	0
TraesCS2B02G008400.1	0	0	0	0	0	0	0	0	0	0	0	0	0	0	0	0	0	0	0	0	0.3826506540488924	0.8954810080781194	0.1050766866143723	0	0.2347261174045288	0	0	0	0
TraesCS2B02G024100.1	0	0	0	0	0	0	1.271688612287543	0	0	0	0.37444786305181166	1.5649731727991298	0	0	0	0	0	0	0	0	0	0	0	0	0	0	0	0	0
TraesCS2B02G053500.1	0	0	0	0	0	0	0	1.9558558509846393	1.0070232290246466	0.8451568126325391	0.7765835711065747	1.2971033551779394	0	0.7230692071951361	0	0	0	0.7911530925247333	0	0	0	0	0	1.415809134731636	0	0	0	0	0
TraesCS2B02G054500.1	0	0	0	0	0	0	0	0	0	0	0	0	0	0	0	0	0	0	0	0	0	0	0	0	0	0	0	0	0
TraesCS2B02G106200.1	0	0	0	0	0	0	1.908768723326679	0.8954499858808203	0.48822705819095724	1.6321890977956361	1.1961533714898147	2.541068729430909	0	0	0	0	0	0.8940472408700384	0	0	0	0	0	0	0	0	0	0	0
TraesCS2B02G148500.1	0	0	0	0	0	0	1.3474417235823035	0.8439275818633397	0	0.6307968472781709	0.6906912299687729	1.155062688404755	0	0	0	0	0	0	0	0	0	0	0	0	0	0	0	0	0
TraesCS2B02G150100.1	0	0	0	0	0	0	0	0	0	0	0	0	0	0	0	0	0	0	0	0	0	0	0	0	0	0	0	0	0
TraesCS2B02G158700.1	0	0	0	0	0	0	1.8936417907864511	1.1556521000293076	1.1106371890805058	2.091401956668991	1.3044195319348835	2.0660616282593813	0	0	0	0	0	0	0	0	0	0	0	0	0	0	0	0	0
TraesCS2B02G158800.1	0	0	0	0	0	0	1.7245367723484752	1.6850520628279742	0.8482613764034509	1.3166960631379596	2.384449486662145	2.9092431547487205	0	0	0	0	0	0	0.17683145637897243	0	0	0	0	0	0	0.388884729351525	0	0	0
TraesCS2B02G220700.1	0	0	0	0	0	0	2.2887601573182446	1.3491670915864988	1.1639816966485643	1.6455909969970604	1.1348568999164705	2.616585893917283	0	0	0	0	0.31669258808600337	1.469586572967247	1.3373485890816028	0	0	0	0	0.9698473426318999	0	0	0	0	0
TraesCS2B02G220900.1	0	0	0	0	0	0	0	1.7936046097363223	3.3900347857728605	4.130403761658039	0.5164888381747145	1.2583259494595505	0	0	0	0	0	1.1699755269438807	0	0	0	0	0	2.166324461263621	0	0	0	0	0
TraesCS2B02G221100.1	0	0	0	0	0	0	0	0	0	0	0	0	0	0	0	0	0	0	0	0	0	0	0	0	0	0	0	0	0
TraesCS2B02G221200.1	0	0	0	0	0	0	0	0	0	0	0	0	0	0	0	0	0	0	0	0	0	0	0	0	0	0	0	0	0
TraesCS2B02G226200.1	0	0	0	0	0	0	0	0	0	0	0	0	0	0	0	0	0	0	0	0	0	0	0	0	0	0	0	0	0
TraesCS2B02G388800.1	5.185458252406697	0	0.5883392612060057	0	0.7620503372006826	0	1.5011155375296532	0	0	0	0.41255392732382307	0.3867447409742178	0.3492520317806705	0.09473602738986452	1.6103126460308874	2.4770413137251395	0	2.087671253197205	0.8015353221228585	4.440772846338099	4.471652456206264	3.437840274774736	2.816544823692427	3.989384281014351	4.32549675223983	3.0022863017764077	1.0337929888493032	3.4577846950759574	3.864410023645916
TraesCS2B02G477600.1	0	0	0	0	0	0	0	0	0	0	0	0	0	0	0	0	0	0	0	0	0	0	0	0	0	0	0	0	0
TraesCS2B02G478500.1	0	0	0	0	0	0	0	0	0	0	0	0	0	0	0	0	0	0	0	0	0	0	0	0.41751032216358724	0	0	0	0	0
TraesCS2B02G584100.1	0	0	0	0	0	0	3.8274532245740027	1.8961594518000857	0	0	0.3726588500913795	0.9347052001725616	0	0	0	0	2.011401674538379	0.6744787303322074	1.7753582274082234	0	0	0	0	0	0	0	0	0	0
TraesCS2B02G616000.1	0	0	0	0	0	0	0	0	0	0	0	0	0	0	0	0	0	0	0	0	0	0	0	0	0	0	0	0	0
TraesCS2B02G616100.1	0	0	0	0	0	0	0	0	0	0	0	0	0	0	0	0	0	0	0	0	0	0	0	0	0	0	0	0	0
TraesCS2D02G017600.1	0	0	0	0	0	0	0.8777599526667114	0	0	0	0.3300879416483177	0.7738444544819588	0	0	0	0	0	0	0	0	0	0	0	0	0	0	0	0	0
TraesCS2D02G039400.1	0	0	0	0	0	0	0	1.241370392418416	0.9884774690759733	1.56821699144508	1.2165933489439933	2.173894960564315	0	0	0	0	0	0.4588733187979602	0	0	0.15915897402348428	0	0	2.622806998343633	0	0.2832103808746353	0	0	0
TraesCS2D02G040700.1	0	0	0	0	0	0	0	0	0	0	0	0	0	0	0	0	0	0	0	0	0	0	0	0	0	0	0	0	0
TraesCS2D02G054100.1	0	0	0	0	0	0	0	0	0	0	0	0	0	0	0	0	0	0	0	0	0	0	0	0	0	0	0	0	0
TraesCS2D02G055900.1	0	0	0	0	0	0	0	0	0	0	0	0	0	0	0	0	0	0	0	0	0	0	0	0	0	0	0	0	0
TraesCS2D02G088400.1	0	0	0	0	0	0	2.0963546333154417	0	0	0	0	2.153052993317616	0	0	0	0	0.2526846495878213	0.32953696609193206	2.0980775745248725	0	0	0	0	0	0	0	0	0	0
TraesCS2D02G088500.1	0	0	0	0	0	0	3.092607473363489	2.7607830089069076	1.607375295539891	2.0267363315295053	2.183273230731987	3.9839512518914835	0	0	0	0	2.787241457773041	2.452422532865135	3.1049639280178036	0	0	0	0	0	0	0	0	0	0
TraesCS2D02G129000.1	0	0	0	0	0	0	0	0	0	0	0	0	0	0	0	0	0	0	0	0	0	0	0	0	0	0	0	0	0
TraesCS2D02G129100.1	0	0	0	0	0	0	1.8098733170354897	0.9037555818058156	2.3219309802745585	3.2762852335373096	1.926501186679555	3.4780657927763485	0	0	0	0	0	1.6335493181850909	0.30325470776419317	0	0	0	0	0.3861487547343569	0	0	0	0	0
TraesCS2D02G130500.1	0	0	0	0	0	0	0	0	0	0	0	0	0	0	0	0	0	0	0	0	0	0	0	0	0	0	0	0	0
TraesCS2D02G130600.1	0	0	0	0	0	0	0	0	0	0	0	0	0	0	0	0	0	0	0	0	0	0	0	0	0	0	0	0	0
TraesCS2D02G137300.1	0	0	0	0	0	0	1.3467753890530878	2.624898661055208	3.3814218202790336	4.277590555115561	2.4024379568436434	2.6871995746553092	0	0	0	0	0.2815100124753411	1.8712305699598877	0.21402530571206949	0	0	0	0	0	0	1.5056653639993054	0	0	0
TraesCS2D02G137400.1	0	0	0	0	0	0	1.4901054153903805	1.2713479812273474	1.3046804171147786	2.402138214616172	1.670236216797713	2.3121191228343743	0	0	0	0	0	0.2323945396467086	0	0	0	0	0	0	0	0	0	0	0
TraesCS2D02G201400.1	0	0	0	0	0	0	2.5291987672523857	0	0	0	0.526684163508779	2.0012545990141017	0	0	0	0	0	0.38126343492975306	1.3140671123493872	0.041411216742116924	0.8642713416397443	0	0	0.8777887405386203	0.848504432195061	0	0	0	0
TraesCS2D02G201700.1	0	0	0	0	0	0	0.5301556629102515	1.1045580797357313	2.8033944454870428	3.5715554680270527	0	0.12420900847518553	0	0	0	0	0	0.293858245744082	0	0	0.9977187391643818	0	0.7019070581586555	2.443301637746553	1.2833943664364456	0	0	0	0
TraesCS2D02G206600.1	0	0	0	0	0	0	0	0	0	0	0	0	0	0	0	0	0	0	0	0	0	0	0	0	0	0	0	0	0
TraesCS2D02G219800.1	0.2296063792755686	0	0	0	0	0	2.6186873720492163	1.3265028334916678	1.789620758298428	0.6504612856102938	1.3152319392256449	2.263752568961708	1.6107189578203318	0	0	0	0.40721611696254917	1.407851965059573	0	0	0	0	0	0.7653169112551121	0	2.1619598959190864	0	0	0
TraesCS2D02G219900.1	0	0	0	0	0	0	2.633812468574663	0	0.45194167247638206	1.0782682471392149	0.4536548844139146	2.1131770605930273	0	0	0	0	0.24159200647236562	0.27383309854295057	1.1912025636594323	0.3679524999574411	0.4207152195062272	0	0	0.2793920517220118	0	0	0	0	0
TraesCS2D02G367900.1	4.233608173497569	0	0.7834776083844064	0	0	0	0.08923372291101603	0	0	0	0	0	0	0	0.1552311162992788	1.6163694606069243	0	0.8774757070231524	0	3.235518757618894	3.525624162649558	2.4483975054284928	2.0775465483222963	3.558783140086854	3.4072457801528007	2.484260864647481	0	2.015517194367517	2.3491161250694392
TraesCS2D02G368000.1	4.19015258648485	0	0.40584536061687454	0	0	0	0	0	0	0	0	0	0	0	0	1.0444255959977835	0	0.3280206974273601	0	2.7799667093601066	3.15190345387807	1.7601975224454285	1.9089204815215197	3.4222581220197688	3.112162427122634	2.928986878237251	0	1.953429151153773	1.7556204187774955
TraesCS2D02G455900.1	0	0	0	0	0	0	0	0	0	0	0	0	0	0	0	0	0	0	0	0	0	0	0	0	0	0	0	0	0
TraesCS2D02G456700.1	0	0	0	0	0	0	0	0	0	0	0	0	0	0	0	0	0	0	0	0	0	0	0	0	0	0	0	0	0
TraesCS2D02G456800.1	0	0	0	0	0	0	0	0	0	0	0	0	0	0	0	0	0	0	0	0	0	0	0	0	0	0	0	0	0
TraesCS2D02G554400.1	0	0	0	0	0	0	1.1038836495581947	1.791455696622448	0.2807069375809762	0	0	0.5161261192771619	0	0	0	0	0	0	0	0	0	0	0	0	0	0	0	0	0
TraesCS2D02G582500.1	0	0	0	0	0	0	3.3760819666500703	0	0	0	0.2395687188123426	1.9951480015421663	0	0	0	0	0	0	0.5615216600159768	0	0	0	0	0	0	0	0	0	0
TraesCS2D02G582600.1	0	0	0	0	0	0	0.1087586143609367	0	0	0	0	0.6358286713305967	0	0	0	0	0	0	0	0	0	0	0	0	0	0	0	0	0
TraesCS2D02G582700.1	0	0	0	0	0	0	0	0	0	0	0	0	0	0	0	0	0	0	0	0	0	0	0	0	0	0	0	0	0
TraesCS2D02G582800.1	0	0	0	0	0	0	0	0	0	0	0	0	0	0	0	0	0	0	0	0	0	0	0	0	0	0	0	0	0
TraesCS3A02G015200.1	0	0	0	0	0	0	2.2322355595359786	0	0	0	0	0.3573943551809043	0	0	0	0	0	0	0.3356090203174625	0	0	0	0	0	0	0	0	0	0
TraesCS3A02G016200.1	0	0	0	0	0	0	3.7668707421012932	0	0	0	0.11274016072698985	2.0153940878542542	0	0	0	0	0.02506041291596231	0	3.01712642535087	0	0	0	0	0	0	0	0	0	0
TraesCS3A02G101700.1	0	0	0	0	0	0	0	0	0	0	0	0	0	0	0	0	0	0	0	0	0	0	0	0	0	0	0	0	0
TraesCS3A02G101800.1	0	0	0	0	1.1330599412372988	0	2.1090077831898215	0.11943586340274533	0	0	1.2321552133670712	1.6526103950166986	0	0	0	0	1.383763450396715	0.2074241182054059	1.535774283951255	0	0	0	0	0	0	1.1066350877871352	0.075012277204146	0	0
TraesCS3A02G169600.1	0	0	0	0	0	0	0	0	0	0	0	0.22978478027438126	0	0	0	0	0.016521422428887787	0	0	0	0	0	0	0	0	0	0	0	0
TraesCS3A02G317800.1	1.5335284639748519	0	0	0.11240240834934323	0	0	2.2797847617455504	2.0283534390180695	1.1723787012216327	1.2109561048990396	1.5353413268866778	2.1480034531641135	1.4430973751130083	0.1560470653618086	1.343106459446343	1.1258031650769273	2.036767056441649	1.9292047127478367	2.170053235302304	1.4852799739511018	1.9230940203457263	1.1489113335117167	1.7190966789912596	1.5324449715364545	1.8050392565711308	1.6399804106503806	0.6762764363668086	1.5149301956726238	1.3295082636824305
TraesCS3A02G438300.1	0	0	0	0	0	0	0	0	0	0	0	0	0	0	0	0	0	0	0	0	0	0	0	0	0	0	0	0	0
TraesCS3A02G488900.1	0	0	0	0	0	0	0	0	0	0	0	0	0	0	0	0	0	0	0	0	0	0	0	0	0	0	0	0	0
TraesCS3B02G119300.1	0	0	0	0	0	0	0	0	0.18159873978544644	0.5634217460197388	0	0	0	0	0	0	0	0	0	0	0	0	0	0	0	0	0	0	0
TraesCS3B02G119500.1	0	0	0	0	0	0	0	0	0	0	0	0	0	1.0285267193656706	0.08985335720243791	0	0.27166949127097384	0	0.0375572326129709	0	0	0	0	0	0	1.8731974121045012	3.1667411497715627	0	0
TraesCS3B02G119600.1	0.02079019606118754	0	0	0	0	0	0	0	0	0	0	0	0	0.6902472252329996	0	0	0	0	0	0	0	0	0	0	0	1.5250485457452343	1.5939895163538704	0	0
TraesCS3B02G196900.1	0	0	0	0	0	0	0	0.07698315367766509	0	0	0	0	0	0	0	0	0	0	0	0	0	0	0	0	0	0	0	0	0
TraesCS3B02G338800.1	0	0	0	0	0	0	0	0	0	0	0	0	0	0	0	0	0	0	0	0	0	0	0	0	0	0	0	0	0
TraesCS3B02G338900.1	0	0	0	0	0	0	0	0	0	0	0	0	0	0	0	0	0	0	0	0	0	0	0	0	0	0	0	0	0
TraesCS3B02G348100.1	1.1955050891843255	0	0	0	0	0	1.0594037358490669	0.9293819868208333	0.5121965402868428	1.5531196244300431	1.1133071044647118	1.3605890216529155	0.9936816069052282	0	0.445096313405788	0.75703178313925	0.8135361815596182	1.193827242728546	0.7053631052317278	0.8482653831495406	1.373489527031909	0.578880762672648	0.9600490245737413	1.0991178726956536	1.2120131118674713	1.208143896207542	0.1062276989926724	1.4403569303247992	1.1491520374850073
TraesCS3B02G364400.1	0	0	0	0	0	0	1.5962863799253655	2.8125639409063283	3.465308451547305	3.5139580929703698	2.3362005376515107	2.976994104171634	1.405208191558451	0	0	0	1.1750999215841411	1.8558382462334129	0.0031049428656630667	0	0	0	0	0	0	0.06384114216946253	0	0	0
TraesCS3B02G364500.1	0	0	0	0	0	0	0	2.179762624159701	3.1120078066093244	3.269003214712357	2.289382999164815	2.4025502872801643	0.7915223776961869	0	0	0	0	1.9918989269126688	0	0	0	0	0	0.18200362232248796	0	0.924800572527828	0	0	0
TraesCS3B02G472200.1	0	0	0	0	0	0	0	0	0	0	0	0	0	0	0	0	0	0	0	0	0	0	0	0	0	0	0	0	0
TraesCS3B02G490000.1	0	0	0	0	0	0	0	0	0	0	0	0	0	0	0	0	0	0	0	0	0	0	0	0	0	0	0	0	0
TraesCS3B02G490300.1	0	0	0	0	0	0	0	0	0	0	0	0	0	0	0	0	0	0	0	0	0	0	0	0	0	0	0	0	0
TraesCS3B02G519500.1	0	0	0	0	0	0	0	0	0	0	0	0	0	0	0	0	0	0	0	0	0	0	0	0	0	0	0	0	0
TraesCS3B02G536800.1	0	0	0	0	0	0	0	0	0	0	0	0	0	0	0	0	0	0	0	0	0	0	0	0	0	0	0	0	0
TraesCS3B02G536900.1	0	0	0	0	0	0	0	0	0	0	0	0	0	0	0	0	0	0	0	0	0	0	0	0	0	0	0	0	0
TraesCS3B02G537000.1	0	0	0	0	0	0	0	0	0	0	0	0	0	0	0	0	0	0	0	0	0	0	0	0	0	0	0	0	0
TraesCS3B02G537100.1	0	0	0	0	0	0	0	0	0	0	0	0	0	0	0	0	0	0	0	0	0	0	0	0	0	0	0	0	0
TraesCS3D02G104000.1	1.5795422249369033	0	0	0	0	0	0	0	0	0	0	0	0	0.07297012926936343	0	0	0	0	0	0	0	0	0	0	0	0.2674147444343223	1.2320835633275296	0	0
TraesCS3D02G104100.1	0	0	0	0	0	0	0	0	0	0	0	0	0	0	0	0	0	0	0	0	0	0	0	0	0	0	0	0	0
TraesCS3D02G172200.1	0	0	0	0	0	0	0.0387171075728539	0.5588455760541184	0	0	0	1.0746218885282313	0	0	0	0	0	0	0	0	0	0	0	0	0	0	0	0	0
TraesCS3D02G299500.1	0	0	0	0	0	0	0	0	0	0	0	0	0	0	0	0	0	0	0	0	0	0	0	1.1485762327377034	0	0	0	0	0
TraesCS3D02G304400.1	0	0	0	0	0	0	0	0	0	0	0	0	0	0	0	0	0	0	0	0	0	0	0	0	0	0	0	0	0
TraesCS3D02G304500.1	0	0	0	0	0	0	0	0	0	0	0	0	0	0	0	0	0	0	0	0	0	0	0	0	0	0	0	0	0
TraesCS3D02G313500.1	1.2266934788559032	0	0	0	0	0	1.5354806835700863	1.7948192446737938	0.9014094972706898	1.839596853195098	1.2328694720384306	1.5334287900705839	0.9274869052897194	0	0.6893617877984801	0.9023862097782621	1.0637983539145666	1.362852499368948	0.9881320400948892	0.9662200281686525	1.4242045921779558	0.6335846556563467	1.4699338917039453	1.2453415074971117	1.196663693311433	1.3051218675481924	0.08129871869498141	1.5555756858485006	1.1821710536146937
TraesCS3D02G430500.1	0	0	0	0	0	0	0	0	0	0	0	0	0	0	0	0	1.6456251185565702	0.21826536247287004	0.04105369495521442	0	0	0	0	0	0	0	0	0	0
TraesCS3D02G471000.1	0	0	0	0	0	0	0	0	0	0	0	0	0	0	0	0	0	0	0	0	0	0	0	0	0	0	0	0	0
TraesCS3D02G484200.1	0	0	0	0	0	0	0	0	0	0	0	0	0	0	0	0	0	0	0	0	0	0	0	0	0	0	0	0	0
TraesCS3D02G484400.1	0	0	0	0	0	0	0	0	0	0	0	0	0	0	0	0	0	0	0	0	0	0	0	0	0	0	0	0	0
TraesCS4A02G201800.1	0.6549945456036593	0	0	0	0	0	0	0	0	0	0	0	0	0	0	0	0	0	0	0	1.7577145500740485	0	1.68611680331647	2.5154559522796274	2.0079967760934427	0	0	0	0
TraesCS4A02G251400.1	0	0	0	0	0	0	0	0	0	0	0	0	0	0	0	0	0	0	0	0	0	0	0	0	0	0	0	0	0
TraesCS4A02G357700.1	0	0	0	0	0	0	0	0	0	0	0	0	0	0	0	0	0	0	0	0	0	0	0	0	0	0	0	0	0
TraesCS4A02G384500.1	0	0	0	0	0	0	2.049656903267593	1.7195295581344232	2.766067172304032	3.64307115012233	1.7512960325789724	1.9288705600808005	0	0	0	0	0.14855384653393253	1.207042472717345	0.25973046059804616	0	0.48165202791799955	0	0.5878323388230302	2.5823223590223985	0.36401679901235384	0	0	0	0
TraesCS4A02G384600.1	0	0	0	0	0	0	2.3344738853136207	0.8060847914821667	0.5418518089085153	1.8323513074512985	1.7405227576149493	2.480293561998962	0	0	0	0	0	0.8543589291144916	0.7672988471830331	0	0.9859473779379544	0	0.6847140878842228	2.1291928800390583	0.8059728454147775	0	0	0	0
TraesCS4A02G394200.1	0	0	0	0	0	0	0	0	0	1.8191531352666506	0	0	0	0	0	0	0	0	0	0	0	0	0	0	0	0	0	0	0
TraesCS4A02G466600.1	0	0	0	0	0	0	0	0	0	0	0	0	0	0	0	0	0	0	0	0	0	0	0	0	0	0	0	0	0
TraesCS4A02G468700.1	0	0	0	0	0	0	0	0	0	0	0	0	0	0	0	0	0	0	0	0	0	0	0	0	0	0	0	0	0
TraesCS4A02G469300.1	0	0	0	0	0	0	0	0	0	0	0	0	0	0	0	0	0	0	0	0	0	0	0	0	0	0	0	0	0
TraesCS4B02G041300.1	0	0	0	0	0	0	0	0	0	0	0	0	0	0	0	0	0	0	0	0	0	0	0	0	0	0	0	0	0
TraesCS4B02G063400.1	0	0	0	0	0	0	0	0	0	0	0	0	0	0	0	0	0	0	0	0	0	0	0	0	0	0	0	0	0
TraesCS4B02G106000.1	0.5732484790343069	0	0	0	0	0	0.8981193303498824	0.4994351786364751	0.7690861904797348	1.2093223473735069	0	0.18904647955416884	0	0	0	0	0	0	0	0.5342807797692521	0.9112582289812181	0	1.500375808805195	1.6224446867613778	0.889300123149994	0	0	0	0
TraesCS4B02G289100.1	0	0	0	0	0	0	0.6939485460621778	0	0.838217630517217	0.5055454543447025	0	0.8247597080530273	0	0	0	0	0	0	0	0	0	0	0	0	0	0	0	0	0
TraesCS4D02G062400.1	0	0	0	0	0	0	0	0	0	0	0	0	0	0	0	0	0	0	0	0	0	0	0	0	0	0	0	0	0
TraesCS4D02G102700.1	0	0	0	0	0	0	0.1286167502103852	0	0	0	0	0.4980670079490122	0.14104034543359303	0	0	0	0	0	0	0	1.6282486712861695	0	1.7801479704910668	2.2535476190235313	1.706907707300544	0	0	0	0
TraesCS4D02G288200.1	0	0	0	0	0	0	0	0	0	0	0	0	0	0	0	0	0	0	0	0	0	0	0	0	0	0	0	0	0
TraesCS5A02G081600.1	1.699860304257638	0	0	0	0	0	0	0	0	0	0	0	0	0	0	0	0	0	0	0.359206284459483	0	0	0	0.9363144249872104	0	0.9367400664195121	0	0	0
TraesCS5A02G084400.1	0	0	0	0	0	0	0	0	0	0	0	0	0	0	0	0	0	0	0	0	0	0	0	0	0	0	0	0	0
TraesCS5A02G168800.1	0	0	0	0	0	0	0	0	0	0	0	0	0	0	0	0	0	0	0	0	0	0	0	0	0	0	0	0	0
TraesCS5A02G185900.1	0	0	0	0	0	0	0	0	0	0	0	0	0	0	0	0	0	0	0	0	0	0	0	0	0	0	0	0	0
TraesCS5A02G406100.1	2.1801828776033982	0	0	0	0	0	3.1195279952736397	0.8569219668548301	1.4696099107396727	2.161910249497121	1.097849877675628	2.0433585047611182	0	0	0	0	0	0.043575485591721544	2.0468105759987605	2.3503204353870077	1.0800777402868007	0	0.6859853454567629	1.6286289685629451	0.9583156009786546	1.3491086498288651	0	0	0
TraesCS5A02G463200.1	0	0	0	0	0	0	0	2.9643579662989863	2.235224632687053	1.3168176846833552	2.602960954622118	3.8284284853209787	1.0760733265509717	0	0	0	0.06852636197572928	1.9868899942982032	0	0	0	0	0	0	0	0	0	0	0
TraesCS5A02G463300.1	0	0	0	0	0	0	0	2.3850306164992197	1.4710417525381516	1.1562283247228335	1.9193829272104173	3.41700183337313	0.9580928356583704	0	0	0	0	1.5517113988302111	0	0	0	0	0	0	0	0	0	0	0
TraesCS5A02G484300.1	0	0	0	0	0	0	0	0	0	0	0	0	0	0	0	0	0	0	0	0	0	0	0	0	0	0	0	0	0
TraesCS5A02G484600.1	0	0	0	0	0	0	0	0	0	0	0	1.0394191831333972	0	0	0	0	0	0	0	0	0	0	0	0	0	0	0	0	0
TraesCS5B02G084800.1	1.5677425635602436	0	0	0	0	0	0	0	0	0	0	0	0	0	0	0	0	0	0	0.4972649018661782	0.17265904136947247	0	0	1.3021435477199301	0.10343049701049184	0.0275894843088108	0	0.35066866301683514	0.7772955621229554
TraesCS5B02G090300.1	0	0	0	0	0	0	0	0	0	0	0	0	0	0	0	0	0	0	0	0	0	0	0	0	0	0	0	0	0
TraesCS5B02G173900.1	0	0	0	0	0	0	0	0	0	0	0	0	0	0	0	0	0	0	0	0	0	0	0	0	0	0	0	0	0
TraesCS5B02G184000.1	0	0	0	0	0	0	0	0	0	0	0	0	0	0	0	0	0	0	0	0	0	0	0	0	0	0	0	0	0
TraesCS5B02G256900.1	0.32737120113999185	0	0	0	0	0	0	0	0	0	0	0	0	0	0	0	0	0	0	0	1.429851596305806	1.8435919725411194	1.6031047739449342	1.9500303755532384	1.1187694613804047	0	0	0	0
TraesCS5B02G410900.1	0	0	0	0	0	0	0	0	0	0	0	0.44984130292191093	0	0	0	0	0	0	0	0	0	0	0	0	0	0	0	0	0
TraesCS5B02G449800.1	0	0	0	0	0	0	0	0	0	0	0	0.8658000693329273	0	0	0	0	0.39049226254592606	0	0	0	0	0	0	0	0	0	0	0	0
TraesCS5B02G449900.1	0	0	0	0	0	0	0	0	0	0	0	0	0	0	0	0	0	0	0	0	0	0	0	0	0	0	0	0	0
TraesCS5B02G497800.1	0	0	0	0	0	0	0	0	0	0	0	0	0	0	0	0	0	0	0	0	0	0	0	0	0	0	0	0	0
TraesCS5D02G091000.1	2.4927351148227292	0	0	0	0	0	0.3712800540226538	0	0	0	0	0	0	0	0	0.6473191151105455	0	0	0	0.8307015331504412	1.1230172018823403	0.03135566984254246	1.1427911359863767	1.6730226637750367	0.9886369445148316	1.7663305550385053	0	1.3045198030892662	0.7381019901771784
TraesCS5D02G096800.1	0	0	0	0	0	0	0	0	0	0	0	0	0	0	0	0	0	0	0	0	0	0	0	0	0	0	0	0	0
TraesCS5D02G173100.1	0	0	0	0	0	0	0	0	0	0	0	0	0	0	0	0	0	0	0	0	0	0	0	0	0	0	0	0	0
TraesCS5D02G191000.1	0	0	0	0	0	0	0	0	0	0	0	0	0	0	0	0	0	0	0	0	0	0	0	0	0	0	0	0	0
TraesCS5D02G265800.1	0	0	0	0	0	0	0	0	0	0	0	0	0	0	0	0	0	0	0	0	0	0	0	0	0	0	0	0	0
TraesCS5D02G270900.2	0	0	0	0	0	0	0	0	0	0	0	0	0	0	0	0	0	0	0	0	0	0	0	0	0	0	0	0	0
TraesCS5D02G416100.1	0	0	0	0	0	0	0	0	0	0	0	0	0	0	0	0	0	0	0	0	0	0	0	0	0	0	0	0	0
TraesCS5D02G452800.1	0	0	0	0	0	0	0	0.08602282235121034	0.15757411036206667	0	0	0.9313199740908965	0	0	0	0	0.46824756137038986	0	0	0	0	0	0	0	0	0	0	0	0
TraesCS5D02G452900.1	0	0	0	0	0	0	0	0	0	0	0	0.2608807790848887	0	0	0	0	0.33614648246509643	0.007839330852103097	0	0	0	0	0	0	0	0	0	0	0
TraesCS5D02G476000.1	0	0	0	0	0	0	0	2.5140111336470943	2.1668889435139524	2.1168837141413333	3.4881837749077214	4.251968986638594	0	0	0	0	0.08345439309111283	2.0699371438888607	0	0	0	0	0	0	0	0	0	0	0
TraesCS5D02G476100.1	0	0	0	0	0	0	0	0	0	0	0	0.7664594720529223	0	0	0	0	0	0	0	0	0	0	0	0	0	0	0	0	0
TraesCS5D02G489500.1	0	0	0	0	0	0	0	0	0	0	0	0	0	0	0	0	0	0	0	0	0	0	0	0	0	0	0	0	0
TraesCS5D02G497900.1	0.7507222587834277	0	0	0	0	0	0	0	0	0	0	0	0	0	0	0	0	0	0	0	0	0	0	0	0	0	0	0	0
TraesCS5D02G498100.1	0	0	0	0	0	0	0	0	0	0	0	0	0	0	0	0	0	0	0	0	0	0	0	0	0	0	0	0	0
TraesCS5D02G546700.1	0	0	0	0	0	0	0.31990690666800564	1.3103343032817087	1.29823600155236	1.2938707201071529	0.49807041296897536	1.1517809012995188	0	0	0	0	0	0	0	0	0	0	0	0	0	0	0	0	0
TraesCS6A02G054000.1	0	0	0	0	0	0	0	0	0	0	0	0	0	0	0	0	0	0	0	0	0.6490433256701482	0	0.8672901675391231	0	0.29571714796978843	0	0	0	0
TraesCS6A02G058500.1	0	0	0	0	0	0	2.2237221792442474	2.2430414208484017	3.0861774215449747	2.5060915723057184	2.023286583736815	2.8733466580962066	0	0	0	0	0.2997283280100353	1.6192766465815849	0.25111310917128576	0	0	0	0	0	0	0.3583017296993741	0	0	0
TraesCS6A02G132300.1	0.42372337435883817	0	0	0	0	0	1.8797763311617917	0	0	1.1081363405196292	0.24314218986953498	0.6408892684165244	0	0	0	0	0	0	0	0	0	0	0	0	0	0.5835346804703262	0	0	0
TraesCS6A02G132400.1	0	0	0	0	0	0	3.276281510863548	0.11245994155845633	1.3603642765434703	2.5172530131092694	1.7474661745953415	2.627480771890093	0	0	0	0	1.5537438602788731	1.4601042298647986	1.5947443988280268	0.6856396958173773	1.4641768306532148	0	0.9460158846834855	0.4851794868191679	1.0251998754545886	1.5641576620581417	0	0	0
TraesCS6A02G236300.1	0	0	0	0	0	0	0	0	0	0.17197537669009888	0	0	0	0	0	0	0	0	0	0	0	0	0	0	0	0	0	0	0
TraesCS6A02G277600.1	0.0171479884465001	0.5389607294428234	0	0	0	0	1.9508640278830196	0	0.8668605137832529	0	0.2836980335435883	1.7838714874053996	0	0	0	0	0	0.6019778977587352	0	0	2.5728411736545844	1.9463378546590702	1.7840181170179623	3.47438585415773	2.4284586662575296	0	0	0	0
TraesCS6A02G352600.1	0	0	0	0	0	0	0	0	0	0	0	0	0	0	0	0	0	0	0	0	0	0	0	0	0	0	0	0	0
TraesCS6A02G352700.1	0	0	0	0	0	0	0	0	0	0	0	0	0	0	0	0	0	0	0	0	0	0	0	0	0	0	0	0	0
TraesCS6A02G352800.1	0	0	0	0	0	0	0	0	0	0	0	0	0	0	0	0	0	0	0	0	0	0	0	0	0	0	0	0	0
TraesCS6A02G352900.1	0	0	0	0	0	0	0	0	0	0	0	0	0	0	0	0	0	0	0	0	0	0	0	0	0	0	0	0	0
TraesCS6A02G408600.1	0	0	0	0	0	0	0	1.008945770560005	0	0	0	0.39702528476252436	0	0	0	0	0	0	0	0	0	0	0	0	0	0	0	0	0
TraesCS6A02G408800.1	0	0	0	0	0	0	0	0	0	0	0	0	0	0	0	0	0	0	0	0	0	0	0	0	0	0	0	0	0
TraesCS6A02G409000.1	0	0	0	0	0	0	0	0	0	0	0	0	0	0	0	0	0	0	0	0	0	0	0	0	0	0	0	0	0
TraesCS6B02G160500.1	0.45407058313495846	0	0	0	0	0	3.086252166862176	2.4490568383407743	2.2151038888650647	2.82556788413766	2.3311539026975714	2.9983507786185726	1.3250524721335228	0	0	0	0.9111506759437376	1.7364152453194133	2.0635926765275228	0.987815627300529	0.20279821062090483	0	0	0.8996319604879496	0.07115901789038633	1.14351750211103	0	0.4371371680652163	0
TraesCS6B02G160600.1	2.0471701648846725	0	0	0	0	0	2.78346084518942	0.9204305117082439	0.36479652285873115	1.637197524947409	1.6271896879982912	2.1975477622343202	0	0	0	0	0	0.8968409858199518	1.5124114789775918	0	0	0	0	0	0	0.9144665546688416	0	0	1.0621296577637755
TraesCS6B02G265000.1	0	0	0	0	0	0	0	0	0	0	0	0	0	0	0	0	0	0	0	0	0	0	0	0	0	0	0	0	0
TraesCS6B02G305600.1	0	0.7888756912282843	0	0.12881189780936533	0	0	0.052084050041997614	0	0	0	0	0	0	0	0	0	0	0	0	0	3.182418191197939	1.8162249052740418	1.7851671770472062	3.461868151776674	3.0448970804918547	0	0	0	0
TraesCS6B02G385500.1	0	0	0	0	0	0	0	0	0	0	0	0	0	0	0	0	0	0	0	0	0	0	0	0.38070987263157485	0	0	0	0	0
TraesCS6B02G385600.1	0	0	0	0	0	0	0	0	0	0	0	0	0	0	0	0	0	0	0	0	0	0	0	0	0	0	0	0	0
TraesCS6B02G454800.1	0	0	0	0	0	0	3.3163477923591604	3.089842173602704	3.622918640685631	3.6055535954944027	2.7811554484214605	3.8058599278666962	2.3778816938759046	0	0	0	1.1574576977493787	1.8673374596010264	1.2689672958011657	0	0	0	0	0	0	0	0	0	0
TraesCS6B02G454900.1	0	0	0	0	0	0	1.5166858946930815	1.0486198301281542	0	0	0.9454876983225599	2.209082116331336	0	0	0	0	0	0	0	0	0	0	0	0	0	0	0	0	0
TraesCS6D02G076100.1	0	0	0	0	0	0	0	0	0	0	0	0	0	0	0	0	0	0	0	0	0.6341796830542321	0	0.18740045270969938	0.3788186256851267	0.27726510425518014	0	0	0	0
TraesCS6D02G122100.1	2.202260983562003	0	0	0	0	0	3.5296023398094514	2.085523234779571	2.0135051380312627	2.913829595093496	2.404444488706858	3.1240269906185616	0.2828549093225548	0.21880596147075565	0.15698548361020276	0.10095074406994442	1.9600453165581833	2.4570773188776585	2.1163980287952184	1.0667711871282086	0.8189609670055258	0	0.3561697334188884	1.134354577302945	0.5951153249975203	1.8897227314887335	0.7453836383019412	1.2893770967127511	0.020887603466829482
TraesCS6D02G122200.1	2.5044996331392095	0	0	0	0	0	2.8727854287942165	1.138952049062545	0	1.103417068096938	1.4081971808338414	2.140140588324437	0	0	0	0	0.6336023240673955	1.4257697247301657	0.9246624080178187	0	0	0	0	0	0	1.460236155790054	0	0	0.11304033516445909
TraesCS6D02G191400.1	0	0	0	0	0	0	0	0	0	0	0	0	0	0	0	0	0	0	0	0	0	0	0	0	0	0	0	0	0
TraesCS6D02G191500.1	1.2488960718651876	0	0	0	0.27542265072700595	0	2.215543483210639	0.4048704323101035	0.2083299657306908	1.1587312582333835	0.45493916124738554	1.21672801231098	1.2411751095317887	0	0	0	0	1.8703568278966396	0	0	0	0	0	0.9605636046907424	0	0.39325802805090493	0	0	0
TraesCS6D02G219000.1	0	0	0	0	0	0	0	0	0	0	0	0	0	0	0	0	0.8068314997969025	0	0.43961781885591783	0	0	0	0	0	0	0	0	0	0
TraesCS6D02G258200.1	0	0	0	0	0	0	0	0	0	0	0	0	0	0	0	0	0	0	0	0	3.010096813374247	2.359789612669773	2.0161924875650157	3.241819849453212	3.0537375271855054	0	0	0	0
TraesCS6D02G335300.1	0	0	0	0	0	0	0	0	0	0	0	0	0	0	0	0	0	0	0	0	0	0	0	0	0	0	0	0	0
TraesCS6D02G335400.1	0	0	0	0	0	0	0	0	0	0	0	0	0	0	0	0	0	0	0	0	0	0	0	0	0	0	0	0	0
TraesCS6D02G392500.1	0	0	0	0	0	0	0.6124327117825579	0.11444698735717647	0	0.3821802782803042	0	0.9449408831688305	0	0	0	0	0	0	0	0	0	0	0	0	0	0	0	0	0
TraesCS6D02G392600.1	0	0	0	0	0	0	3.308408205025516	2.747297161251015	2.452424114378283	3.005656883163972	2.875891438495446	4.621395500263519	0	0	0	0	0	1.8138423345431731	0.9221788153547124	0	0	0	0	0	0	0	0	0	0
TraesCS7A02G085400.1	0	0	0	0	0	0	0	0	0	0	0	0	0	0	0	0	0	0	0	0	0	0	0	0	0	0	0	0	0
TraesCS7A02G085500.1	0	0	0	0	0	0	0	0.5739270659013299	0.9022511308512892	0.5555216974545579	0	0.5425453218072916	0	0	0	0	0	0	0	0	0	0	0	1.3833347309177078	0	0	0	0	0
TraesCS7A02G085600.1	0	0	0	0	0	0	0	0.5872209542914948	1.097159041007999	0.7659081014708653	0.0029496983543032943	0.9910129299720891	0	0	0	0	0	0	0	0	0	0	0	0.5376509189710371	0	0	0	0	0
TraesCS7A02G139900.1	0	0	0	0	0	0	0	0	0	0	0	0	0	0	0	0	0	0	0	0	0	0	0	0	0	0	0	0	0
TraesCS7A02G166100.1	0	0	0	0	0	0	0	0	0	0	0	0	0	0	0	0	0	0	0	0	0	0	0	0	0	0	0	0	0
TraesCS7A02G214400.1	0	0	0	0	0	0	0	0	0	0	0	0	0	0	0	1.0189581388697457	0	0	0	0	0.8034068453848279	0.9153717476303399	0.8091608698426349	0	0.13928000471709953	0	0	0	0.6975914698790961
TraesCS7A02G249200.1	0	0	0	0	0	0	0	0	0	0	0	0	0	0	0	0	0	0	0	0	0	1.3039589739223605	0.6542272791094448	1.5064123731280181	0	0	0	0	0
TraesCS7A02G249300.1	0	0	0	0	0	0	0	0	0	0	0	0	0	0	0	0	0	0	0	0	1.4202398715519255	0	0	1.3933301597547592	0.7081149412428627	0	0	0	0
TraesCS7A02G249400.1	2.76050094054601	0	0	0	0	0	0	0	0	0	0	0	0	0	0.054522748783674156	0.7987431739750275	0.6609565379623362	0	0	0.9483242421364878	2.5073265603433192	2.757135285780616	1.9891862484978702	1.8698924576617462	2.261811604469845	0.24111774016060997	0	0.3967305341862735	1.163501952580716
TraesCS7A02G473700.1	0	0	0	0	0	0	0	0	0	0	0	0	0	0	0	0	0	0	0	0	0	0	0	0	0	0	0	0	0
TraesCS7A02G507100.1	0	0	0	0	0	0	0	0	0	0	0	0	0	0	0	0	0	0	0	0	0	0.043358504761118445	0	0	0	0	0	0	0
TraesCS7A02G507400.1	0	0	0	0	0	0	0	0	0	0	0	0	0	0	0	0	0	0	0	0	0	0	0	0	0	0	0	0	0
TraesCS7A02G507500.1	0	0	0	0	0	0	0	0	0	0	0	0	0	0	0	0	0	0	0	0	0	0	0	0	0	0	0	0	0
TraesCS7A02G507700.1	0	0	0	0	0	0	1.2728383950259097	0	0	1.4529590934976082	0	1.9090088396994231	0	0	0	0	0	0	1.2419499828143759	0	0	0	0	0	0	0	0	0	0
TraesCS7B02G121700.1	0	0	0	0	0	0	0	0	0	0	0	0	0	0.043414502938408636	0	1.789620758298428	0	0	0	0.1821583379958473	1.2526215360120194	1.3295283554290398	1.3518589609715264	0.7176431595953678	1.0285620801449236	0	0	0	1.093813673402728
TraesCS7B02G141900.1	1.5749806663577743	0	0	0	0	0	0	0	0	0	0	0	0	0	0	0	0	0	0	0	2.017465873051564	2.4166587182571013	1.3673531716455787	1.9783103572127185	2.0303184198168562	0	0	0	0
TraesCS7B02G142000.1	0	0	0	0	0	0	0	0	0	0	0	0	0	0	0	0	0	0	0	0	1.9115868988064064	0.9881211304640206	0	1.214257460866792	1.6175696288520138	0	0	0	0
TraesCS7B02G214000.1	0	0	0	0	0	0	0	0	0	0	0	0	0	0	0	0	0	0	0	0	0	0	0	0	0	0	0	0	0
TraesCS7B02G236900.1	0	0	0	0	0	0	4.488482874444532	0.3441353825157196	0	0.3809067273242297	2.304862648575637	4.04827106663932	0	0	0	0	2.0948367411108584	0.291676162424619	2.910559029245684	0	0	0	0	0	0	0	0	0	0
TraesCS7B02G322200.1	0	0	0	0	0	0	0	0	0	0	0	0	0	0	0	0	0	0	0	0	0	0	0	0	0	0	0	0	0
TraesCS7B02G414900.1	0	0	0	0	0	0	0	0	0	0	0	0	0	0	0	0	0	0	0	0	0	0	0	0	0	0	0	0	0
TraesCS7B02G415300.1	0	0	0	0	0	0	0	0	0	0	0	0	0	0	0	0	0	0	0	0	0	0	0	0	0	0	0	0	0
TraesCS7B02G415400.1	0	0	0	0	0	0	0	0	0	0	0	0	0	0	0	0	0	0	0	0	1.637464184215634	0.8874706812478002	1.6335114689334909	0.24313365728163608	1.3185252878748746	0	0	0	0
TraesCS7B02G415600.1	0	0	0	0	0	0	2.003746139232895	0	0	0	0	0.21947522999765454	0	0	0	0	0	0.14089144984280852	0.24435736498149865	0	0.5625225210795785	0	0	0.5879985813906643	0.10539004645365524	0	0	0	0
TraesCS7B02G415700.1	0	0	0	0	0	0	0	0	0	0	0	0	0	0	0	0	0	0	0	0	0	0	0	0	0	0	0	0	0
TraesCS7B02G415900.1	0	0	0	0	0	0	1.9338577500750833	0	0.14532529681881695	1.4062754267800717	0	1.0296225007074462	0	0	0	0	0	0	3.029465254215625	0	0	0	0	0	0	0	0	0	0
TraesCS7D02G041400.1	0	0	0	0	0	0	0	0	0	0	0	0	0	0	0	0	0	0	0	0	0	0	0	0	0	0	0	0	0
TraesCS7D02G080500.1	0	0	0	0	0	0	0.23008001621890745	0.1396397531311768	0.2965572545651526	1.33155618189998	0.2132367771718488	1.1032021884784478	0	0	0	0	0	1.0690185287642973	0	0	0	0	0	1.4637514810955479	0	0	0	0	0
TraesCS7D02G080600.1	0	0	0	0	0	0	0.42139297846487567	1.1961600667107881	1.4070916554625736	1.593186422993296	1.0052165999058138	1.3598584720012528	0	0	0	0	0	0.4121166216166229	0	0	0	0	0	1.81183405625343	0	0	0	0	0
TraesCS7D02G161100.1	0	0	0	0	0	0	0	0	0	0	0	0	0	0	0	0	0	0	0	0	1.0690467909316599	0	0	1.8575365102597687	0.5078152372977873	0	0	0	0
TraesCS7D02G166700.1	0	0	0	0	0	0	0	0	0	0	0	0	0	0	0	0	0	0	0	0	0	0	0	0	0	0	0	0	0
TraesCS7D02G216300.1	0	0	0	0	0	0	0	0	0	0	0	0	0	0	0	1.183654832295013	0	0	0	0.14098735711204055	0.8828171403608182	0.9607007456451928	0.7689925581679353	0	0.4339408184616384	0	0	0	0.8080925689106089
TraesCS7D02G248100.1	0	0	0	0	0	0	0	0	0	0	0	0	0	0	0	0	0	0	0	0	3.2182131207014213	1.8820658558990957	0.019836535979779923	2.3382028469748004	2.7772345336572717	0	0	0	0
TraesCS7D02G248200.1	2.218227847801762	0	0	0	0	0	0	0	0	0	0	0	0	0	0	0.2732711926468615	0	0	0	0.13376669865731186	2.135800794951614	2.069152201869423	1.4960747154298926	1.5551028097556083	2.055409705239347	0	0	0.16043684309681527	1.4683330717745895
TraesCS7D02G310000.1	0	0	0	0	0	0	0	0	0	0	0	0	0	0	0	0	0	0	0	0	0	0	0	0	0	0	0	0	0
TraesCS7D02G495600.1	0	0	0	0	0	0	0	0	0	0	0	0	0	0	0	0	0	0	0	0	0	0	0	0	0	0	0	0	0
TraesCS7D02G495700.1	0	0	0	0	0	0	0	0	0	0	0	0	0	0	0	0	0	0	0	0	0	0	0	0	0	0	0	0	0
TraesCS7D02G495800.1	0	0	0	0	0	0	0.4939239606212586	0	0	1.9869460440039661	0	0	0	0	0	0	0	0	0	0	0	0	0	0	0	0	0	0	0
TraesCS7D02G510100.1	0	0	0	0	0	0	0	0	0	0	0	0	0	0	0	0	0	0	0	0	0	0	0	0	0	0	0	0	0
TraesCSU02G045000.1	0	0	0	0	0	0	0	0	0	0	0	0	0	0	0	0	0	0	0	0	0	0	0	0	0	0	0	0	0
TraesCSU02G105100.1	0	0	0	0	0	0	2.541299236837001	0	0	0	0.1148245277358755	0.5355951450622323	0	0	0	0	0	0	2.297068129117655	0	0	0	0	0	0	0	0	0	0
TraesCSU02G142100.2	0	0	0	0	0	0	0	0	0	0	0	0	0	0	0	0	0	0	0	0	0	0	0	0	0	0	0	0	0
TraesCSU02G166700.1	0	0	0	0	0	0	0	0	0	0	0	0	0	0	0	0	0	0	0	0	0	0	0	0	0	0	0	0	0
TraesCSU02G176800.1	0	0	0	0	0	0	8.203365134116874	4.110688965658061	2.3870784960768274	0	6.439629785906042	7.260515004994406	0	0	0	0	5.319362795645986	2.5306086552828595	6.270176635098956	1.630584865234959	0	0	0	0	0	0.6510141145847047	0.40727660311510766	0	0
TraesCSU02G179900.1	0	0	0	0	0	0	0	0	0	0	0	0	0	0	0	0	0	0	0	0.034004367576582324	3.6757758557534173	2.265547914482331	1.2435815905573413	4.002927502063069	3.1491065019755515	0	0	0	0
TraesCSU02G187400.1	0	0	0	0	0	0	0	0	0	0	0	0	0	0	0	0	0	0	0	0	1.4202398715519255	0	0	1.3933301597547592	0.7081149412428627	0	0	0	0
TraesCSU02G193800.1	0	0	0	0	0	0	2.7305834424618114	0	0	0	0	1.1544276680077563	0	0	0	0	0	0	2.679796472467564	0	0	0	0	0	0	0	0	0	0
TraesCSU02G199000.1	0	0	0	0	0	0	0	0	0	1.8191531352666506	0	0	0	0	0	0	0	0	0	0	0	0	0	0	0	0	0	0	0
