# Supplementary material for: Comprehensive Genome-Wide Characterization of L-Type Lectin Receptor-like Kinase (L-LecRLK) Genes in Wheat (Triticum aestivum L.) and Their Response to Abiotic Stress
Source: Plants (Basel). 2025 Jun 19;14(12):1884. doi: 10.3390/plants14121884 (PMC12196811; doi:10.3390/plants14121884)
Supplement: Supplementary file 1 [file plants-14-01884-s001.zip › Supplementary files/Table S8.xlsx]

## Sheet: Sheet1
Table S8. Expression profiles of 248 TaL-LecRLK genes across diverse developmental tissues and stages in wheat (presented as log2(TPM+1) values).
Gene Name	Transcript ID	grain, reproductive, 2 dpa	grain, reproductive, 10 dpa	grain, reproductive, 14 dpa	grain, reproductive, 20 dpa	grain, reproductive, 30 dpa	grain, reproductive, milk grain stage	leaves/shoots, reproductive, 2 dpa	leaves/shoots, reproductive, 15 dpa	leaves/shoots, reproductive, 25 dpa	leaves/shoots, reproductive, 30 dpa	leaves/shoots, reproductive, anthesis	leaves/shoots, reproductive, Ear emergence	leaves/shoots, reproductive, milk grain stage	leaves/shoots, seedling, 4 days	leaves/shoots, seedling, seedling stage	leaves/shoots, vegetative, 1 cm spike	leaves/shoots, vegetative, 14 days	leaves/shoots, vegetative, seven leaf stage	leaves/shoots, vegetative, tillering stage	leaves/shoots, vegetative, two nodes detectable	roots, reproductive, Flag leaf stage	roots, seedling, seedling stage	roots, vegetative, 14 days	roots, vegetative, seven leaf stage	roots, vegetative, three leaf stage	spike, reproductive, anthesis	spike, reproductive, Ear emergence	spike, reproductive, Flag leaf stage	spike, vegetative, two nodes detectable
TaL-LecRLK47-4A	TraesCS4A02G357700.1	0	0	0	0	0	0	0	0	0	0	0	0	0	0	0	0	0	0	0	0	0	0	0	0	0	0	0	0	0
TaL-LecRLK66-6A	TraesCS6A02G054000.1	0	0	0	0	0	0	0	0	0	0	0	0	0	0	0	0	0	0	0	0	0.721629	0	0.900946	0	0.373751	0	0	0	0
TaL-LecRLK66-6D	TraesCS6D02G076100.1	0	0	0	0	0	0	0	0	0	0	0	0	0	0	0	0	0	0	0	0	0.708567	0	0.247807	0.463433	0.353058	0	0	0	0
TaL-LecRLK25-2B1	TraesCS2B02G008400.1	0	0	0	0	0	0	0	0	0	0	0	0	0	0	0	0	0	0	0	0	0.467437	0.922564	0.144146	0	0.304191	0	0	0	0
TaL-LecRLK25-2D	TraesCS2D02G017600.1	0	0	0	0	0	0	0.909013	0	0	0	0.411522	0.82688	0	0	0	0	0	0	0	0	0	0	0	0	0	0	0	0	0
TaL-LecRLK25-2B2	TraesCS2B02G024100.1	0	0	0	0	0	0	1.18377	0	0	0	0.458852	1.35894	0	0	0	0	0	0	0	0	0	0	0	0	0	0	0	0	0
TaL-LecRLK51-4A2	TraesCS4A02G468700.1	0	0	0	0	0	0	0	0	0	0	0	0	0	0	0	0	0	0	0	0	0	0	0	0	0	0	0	0	0
TaL-LecRLK51-4A3	TraesCS4A02G469300.1	0	0	0	0	0	0	0	0	0	0	0	0	0	0	0	0	0	0	0	0	0	0	0	0	0	0	0	0	0
TaL-LecRLK51-4A1	TraesCS4A02G466600.1	0	0	0	0	0	0	0	0	0	0	0	0	0	0	0	0	0	0	0	0	0	0	0	0	0	0	0	0	0
TaL-LecRLK64-5D	TraesCS5D02G270900.2	0	0	0	0	0	0	0	0	0	0	0	0	0	0	0	0	0	0	0	0	0	0	0	0	0	0	0	0	0
TaL-LecRLK64-Un	TraesCSU02G142100.2	0	0	0	0	0	0	0	0	0	0	0	0	0	0	0	0	0	0	0	0	0	0	0	0	0	0	0	0	0
TaL-LecRLK64-6A	TraesCS6A02G058500.1	0	0	0	0	0	0	1.68873	1.69735	2.03075	1.80986	1.59612	1.95358	0	0	0	0	0.37821	1.38917	0.323212	0	0	0	0	0	0	0.441804	0	0	0
TaL-LecRLK17-2A	TraesCS2A02G198800.1	0	0	0	0	0	0	0	0	0	0	0	0	0	0	0	0	0	0	0	0	0	0	0	0	0	0	0	0	0
TaL-LecRLK17-2D	TraesCS2D02G206600.1	0	0	0	0	0	0	0	0	0	0	0	0	0	0	0	0	0	0	0	0	0	0	0	0	0	0	0	0	0
TaL-LecRLK17-2B	TraesCS2B02G226200.1	0	0	0	0	0	0	0	0	0	0	0	0	0	0	0	0	0	0	0	0	0	0	0	0	0	0	0	0	0
TaL-LecRLK38-3B	TraesCS3B02G348100.1	1.13455	0	0	0	0	0	1.04223	0.948139	0.596646	1.35226	1.0795	1.23915	0.995435	0	0.531166	0.81314	0.858806	1.13345	0.770079	0.886172	1.24701	0.658902	0.97089	1.06978	1.14536	1.14283	0.145648	1.28709	1.10377
TaL-LecRLK38-3D	TraesCS3D02G313500.1	1.1549	0	0	0	0	0	1.34226	1.48275	0.927069	1.50569	1.1589	1.34109	0.946721	0	0.756478	0.92781	1.0453	1.24053	0.991414	0.975425	1.27751	0.708041	1.30447	1.16693	1.13531	1.20484	0.112765	1.35365	1.12576
TaL-LecRLK38-3A	TraesCS3A02G317800.1	1.34115	0	0	0.153679	0	0	1.7136	1.59853	1.11928	1.14467	1.34218	1.65444	1.28871	0.2092	1.22842	1.08801	1.60254	1.55051	1.66451	1.31341	1.5475	1.10361	1.44313	1.34053	1.48802	1.40053	0.74526	1.33052	1.22003
TaL-LecRLK46-4B	TraesCS4B02G063400.1	0	0	0	0	0	0	0	0	0	0	0	0	0	0	0	0	0	0	0	0	0	0	0	0	0	0	0	0	0
TaL-LecRLK46-4D	TraesCS4D02G062400.1	0	0	0	0	0	0	0	0	0	0	0	0	0	0	0	0	0	0	0	0	0	0	0	0	0	0	0	0	0
TaL-LecRLK46-4A	TraesCS4A02G251400.1	0	0	0	0	0	0	0	0	0	0	0	0	0	0	0	0	0	0	0	0	0	0	0	0	0	0	0	0	0
TaL-LecRLK7-7D	TraesCS7D02G161100.1	0	0	0	0	0	0	0	0	0	0	0	0	0	0	0	0	0	0	0	0	1.04897	0	0	1.51477	0.59246	0	0	0	0
TaL-LecRLK7-1A	TraesCS1B02G467700.1	0	0	0	0	0	0	0.228144	1.51648	1.15585	1.08725	0.113216	1.46314	0	0	0	0	0	0.875006	0	0	0	0	0	0	0	0	0	0	0
TaL-LecRLK7-1D	TraesCS1D02G441400.1	0	0	0	0	0	0	1.16239	0.747788	1.30516	0.963506	0	0.826811	0	0	0	0	0	0.869501	0	0	0	0	0	0	0	0	0	0	0
TaL-LecRLK7-1B	TraesCS1A02G432000.2	0	0	0	0	0	0	0	0	0	0.187084	0	0	0	0	0	0	0	0	0	0	0	0	0	0	0	0	0	0	0
TaL-LecRLK84-7D	TraesCS7D02G310000.1	0	0	0	0	0	0	0	0	0	0	0	0	0	0	0	0	0	0	0	0	0	0	0	0	0	0	0	0	0
TaL-LecRLK84-7B	TraesCS7B02G214000.1	0	0	0	0	0	0	0	0	0	0	0	0	0	0	0	0	0	0	0	0	0	0	0	0	0	0	0	0	0
TaL-LecRLK45-4A	TraesCS4A02G201800.1	0.726826	0	0	0	0	0	0	0	0	0	0	0	0	0	0	0	0	0	0	0	1.46347	0	1.42552	1.81371	1.5888	0	0	0	0
TaL-LecRLK45-4D	TraesCS4D02G102700.1	0	0	0	0	0	0	0.174556	0	0	0	0	0.583102	0.19035	0	0	0	0	0	0	0	1.3941	0	1.47516	1.70201	1.43665	0	0	0	0
TaL-LecRLK45-4B	TraesCS4B02G106000.1	0.653747	0	0	0	0	0	0.924571	0.584419	0.823004	1.1436	0	0.249805	0	0	0	0	0	0	0	0.617563	0.934523	0	1.32214	1.39091	0.917852	0	0	0	0
TaL-LecRLK33-2D1	TraesCS2D02G582800.1	0	0	0	0	0	0	0	0	0	0	0	0	0	0	0	0	0	0	0	0	0	0	0	0	0	0	0	0	0
TaL-LecRLK33-2B1	TraesCS2B02G616000.1	0	0	0	0	0	0	0	0	0	0	0	0	0	0	0	0	0	0	0	0	0	0	0	0	0	0	0	0	0
TaL-LecRLK33-2D2	TraesCS2D02G582700.1	0	0	0	0	0	0	0	0	0	0	0	0	0	0	0	0	0	0	0	0	0	0	0	0	0	0	0	0	0
TaL-LecRLK33-2B2	TraesCS2B02G616100.1	0	0	0	0	0	0	0	0	0	0	0	0	0	0	0	0	0	0	0	0	0	0	0	0	0	0	0	0	0
TaL-LecRLK24-2D2	TraesCS2D02G582600.1	0	0	0	0	0	0	0.148945	0	0	0	0	0.710022	0	0	0	0	0	0	0	0	0	0	0	0	0	0	0	0	0
TaL-LecRLK24-Un	TraesCSU02G176800.1	0	0	0	0	0	0	3.20216	2.35352	1.76004	0	2.89523	3.04623	0	0	0	0	2.65978	1.81992	2.86199	1.39538	0	0	0	0	0	0.723352	0.492906	0	0
TaL-LecRLK24-2A	TraesCS2A02G571000.1	0	0	0	0	0	0	0	0	0	0	0	0	0	0	0	0	0	0	0	0	0	0	0	0	0	0	0	0	0
TaL-LecRLK24-2D1	TraesCS2D02G582500.1	0	0	0	0	0	0	2.12964	0	0	0	0.309838	1.58263	0	0	0	0	0	0	0.642953	0	0	0	0	0	0	0	0	0	0
TaL-LecRLK9-2D	TraesCS2D02G054100.1	0	0	0	0	0	0	0	0	0	0	0	0	0	0	0	0	0	0	0	0	0	0	0	0	0	0	0	0	0
TaL-LecRLK9-2A	TraesCS2A02G055200.1	0	0	0	0	0	0	0	0	0	0	0	0	0	0	0	0	0	0	0	0	0	0	0	0	0	0	0	0	0
TaL-LecRLK10-2D	TraesCS2D02G055900.1	0	0	0	0	0	0	0	0	0	0	0	0	0	0	0	0	0	0	0	0	0	0	0	0	0	0	0	0	0
TaL-LecRLK10-2A	TraesCS2A02G057000.1	0	0	0	0	0	0	0	0	0	0	0	0	0	0	0	0	0	0	0	0	0	0	0	0	0	0	0	0	0
TaL-LecRLK44-3D	TraesCS3D02G471000.1	0	0	0	0	0	0	0	0	0	0	0	0	0	0	0	0	0	0	0	0	0	0	0	0	0	0	0	0	0
TaL-LecRLK44-3B	TraesCS3B02G519500.1	0	0	0	0	0	0	0	0	0	0	0	0	0	0	0	0	0	0	0	0	0	0	0	0	0	0	0	0	0
TaL-LecRLK29-3D	TraesCS3D02G484400.1	0	0	0	0	0	0	0	0	0	0	0	0	0	0	0	0	0	0	0	0	0	0	0	0	0	0	0	0	0
TaL-LecRLK29-3B2	TraesCS3B02G537000.1	0	0	0	0	0	0	0	0	0	0	0	0	0	0	0	0	0	0	0	0	0	0	0	0	0	0	0	0	0
TaL-LecRLK28-3B1	TraesCS3B02G536900.1	0	0	0	0	0	0	0	0	0	0	0	0	0	0	0	0	0	0	0	0	0	0	0	0	0	0	0	0	0
TaL-LecRLK27-2D	TraesCS2D02G040700.1	0	0	0	0	0	0	0	0	0	0	0	0	0	0	0	0	0	0	0	0	0	0	0	0	0	0	0	0	0
TaL-LecRLK27-2B	TraesCS2B02G054500.1	0	0	0	0	0	0	0	0	0	0	0	0	0	0	0	0	0	0	0	0	0	0	0	0	0	0	0	0	0
TaL-LecRLK29-3B1	TraesCS3B02G537100.1	0	0	0	0	0	0	0	0	0	0	0	0	0	0	0	0	0	0	0	0	0	0	0	0	0	0	0	0	0
TaL-LecRLK29-3A	TraesCS3A02G488900.1	0	0	0	0	0	0	0	0	0	0	0	0	0	0	0	0	0	0	0	0	0	0	0	0	0	0	0	0	0
TaL-LecRLK28-3D	TraesCS3D02G484200.1	0	0	0	0	0	0	0	0	0	0	0	0	0	0	0	0	0	0	0	0	0	0	0	0	0	0	0	0	0
TaL-LecRLK28-3B2	TraesCS3B02G536800.1	0	0	0	0	0	0	0	0	0	0	0	0	0	0	0	0	0	0	0	0	0	0	0	0	0	0	0	0	0
TaL-LecRLK56-5B	TraesCS5B02G184000.1	0	0	0	0	0	0	0	0	0	0	0	0	0	0	0	0	0	0	0	0	0	0	0	0	0	0	0	0	0
TaL-LecRLK56-5D	TraesCS5D02G191000.1	0	0	0	0	0	0	0	0	0	0	0	0	0	0	0	0	0	0	0	0	0	0	0	0	0	0	0	0	0
TaL-LecRLK56-5A	TraesCS5A02G185900.1	0	0	0	0	0	0	0	0	0	0	0	0	0	0	0	0	0	0	0	0	0	0	0	0	0	0	0	0	0
TaL-LecRLK50-7D	TraesCS7D02G041400.1	0	0	0	0	0	0	0	0	0	0	0	0	0	0	0	0	0	0	0	0	0	0	0	0	0	0	0	0	0
TaL-LecRLK50-Un	TraesCSU02G199000.1	0	0	0	0	0	0	0	0	0	1.49526	0	0	0	0	0	0	0	0	0	0	0	0	0	0	0	0	0	0	0
TaL-LecRLK50-4A	TraesCS4A02G394200.1	0	0	0	0	0	0	0	0	0	1.49526	0	0	0	0	0	0	0	0	0	0	0	0	0	0	0	0	0	0	0
TaL-LecRLK39-3A	TraesCS3A02G438300.1	0	0	0	0	0	0	0	0	0	0	0	0	0	0	0	0	0	0	0	0	0	0	0	0	0	0	0	0	0
TaL-LecRLK39-3D	TraesCS3D02G430500.1	0	0	0	0	0	0	0	0	0	0	0	0	0	0	0	0	1.40361	0.284828	0.0580445	0	0	0	0	0	0	0	0	0	0
TaL-LecRLK39-3B	TraesCS3B02G472200.1	0	0	0	0	0	0	0	0	0	0	0	0	0	0	0	0	0	0	0	0	0	0	0	0	0	0	0	0	0
TaL-LecRLK52-4B	TraesCS4B02G041300.1	0	0	0	0	0	0	0	0	0	0	0	0	0	0	0	0	0	0	0	0	0	0	0	0	0	0	0	0	0
TaL-LecRLK52-5B	TraesCS5B02G090300.1	0	0	0	0	0	0	0	0	0	0	0	0	0	0	0	0	0	0	0	0	0	0	0	0	0	0	0	0	0
TaL-LecRLK52-5D	TraesCS5D02G096800.1	0	0	0	0	0	0	0	0	0	0	0	0	0	0	0	0	0	0	0	0	0	0	0	0	0	0	0	0	0
TaL-LecRLK52-5A	TraesCS5A02G084400.1	0	0	0	0	0	0	0	0	0	0	0	0	0	0	0	0	0	0	0	0	0	0	0	0	0	0	0	0	0
TaL-LecRLK86-7D	TraesCS7D02G510100.1	0	0	0	0	0	0	0	0	0	0	0	0	0	0	0	0	0	0	0	0	0	0	0	0	0	0	0	0	0
TaL-LecRLK86-7B	TraesCS7B02G415300.1	0	0	0	0	0	0	0	0	0	0	0	0	0	0	0	0	0	0	0	0	0	0	0	0	0	0	0	0	0
TaL-LecRLK80-7B	TraesCS7B02G415400.1	0	0	0	0	0	0	0	0	0	0	0	0	0	0	0	0	0	0	0	0	1.39915	0.916454	1.39699	0.313981	1.21321	0	0	0	0
TaL-LecRLK80-7A	TraesCS7A02G507100.1	0	0	0	0	0	0	0	0	0	0	0	0	0	0	0	0	0	0	0	0	0	0.061235	0	0	0	0	0	0	0
TaL-LecRLK85-7B1	TraesCS7B02G414900.1	0	0	0	0	0	0	0	0	0	0	0	0	0	0	0	0	0	0	0	0	0	0	0	0	0	0	0	0	0
TaL-LecRLK85-7B2	TraesCS7B02G415600.1	0	0	0	0	0	0	1.58676	0	0	0	0	0.28626	0	0	0	0	0	0.190162	0.315401	0	0.643877	0	0	0.66721	0.144556	0	0	0	0
TaL-LecRLK85-7D	TraesCS7D02G495600.1	0	0	0	0	0	0	0	0	0	0	0	0	0	0	0	0	0	0	0	0	0	0	0	0	0	0	0	0	0
TaL-LecRLK81-7D	TraesCS7D02G495700.1	0	0	0	0	0	0	0	0	0	0	0	0	0	0	0	0	0	0	0	0	0	0	0	0	0	0	0	0	0
TaL-LecRLK81-7A	TraesCS7A02G507400.1	0	0	0	0	0	0	0	0	0	0	0	0	0	0	0	0	0	0	0	0	0	0	0	0	0	0	0	0	0
TaL-LecRLK82-7B	TraesCS7B02G415700.1	0	0	0	0	0	0	0	0	0	0	0	0	0	0	0	0	0	0	0	0	0	0	0	0	0	0	0	0	0
TaL-LecRLK82-7A	TraesCS7A02G507500.1	0	0	0	0	0	0	0	0	0	0	0	0	0	0	0	0	0	0	0	0	0	0	0	0	0	0	0	0	0
TaL-LecRLK79-7A	TraesCS7A02G473700.1	0	0	0	0	0	0	0	0	0	0	0	0	0	0	0	0	0	0	0	0	0	0	0	0	0	0	0	0	0
TaL-LecRLK79-Un2	TraesCSU02G193800.1	0	0	0	0	0	0	1.8994	0	0	0	0	1.1073	0	0	0	0	0	0	1.87963	0	0	0	0	0	0	0	0	0	0
TaL-LecRLK79-Un1	TraesCSU02G105100.1	0	0	0	0	0	0	1.82428	0	0	0	0.156817	0.618798	0	0	0	0	0	0	1.72118	0	0	0	0	0	0	0	0	0	0
TaL-LecRLK83-7A	TraesCS7A02G507700.1	0	0	0	0	0	0	1.1845	0	0	1.29452	0	1.54053	0	0	0	0	0	0	1.16475	0	0	0	0	0	0	0	0	0	0
TaL-LecRLK83-7D	TraesCS7D02G495800.1	0	0	0	0	0	0	0.579107	0	0	1.57867	0	0	0	0	0	0	0	0	0	0	0	0	0	0	0	0	0	0	0
TaL-LecRLK83-7B	TraesCS7B02G415900.1	0	0	0	0	0	0	1.5528	0	0.195757	1.2668	0	1.02121	0	0	0	0	0	0	2.01059	0	0	0	0	0	0	0	0	0	0
TaL-LecRLK22-2D	TraesCS2D02G455900.1	0	0	0	0	0	0	0	0	0	0	0	0	0	0	0	0	0	0	0	0	0	0	0	0	0	0	0	0	0
TaL-LecRLK22-2B	TraesCS2B02G477600.1	0	0	0	0	0	0	0	0	0	0	0	0	0	0	0	0	0	0	0	0	0	0	0	0	0	0	0	0	0
TaL-LecRLK22-2A	TraesCS2A02G455600.1	0	0	0	0	0	0	0	0	0	0	0	0	0	0	0	0	0	0	0	0	0	0	0	0.584783	0	0	0	0	0
TaL-LecRLK37-3D	TraesCS3D02G172200.1	0	0	0	0	0	0	0.0548028	0.640478	0	0	0	1.05285	0	0	0	0	0	0	0	0	0	0	0	0	0	0	0	0	0
TaL-LecRLK37-3B	TraesCS3B02G196900.1	0	0	0	0	0	0	0	0.106996	0	0	0	0	0	0	0	0	0	0	0	0	0	0	0	0	0	0	0	0	0
TaL-LecRLK37-3A	TraesCS3A02G169600.1	0	0	0	0	0	0	0	0	0	0	0	0.298406	0	0	0	0	0.0236406	0	0	0	0	0	0	0	0	0	0	0	0
TaL-LecRLK23-2A	TraesCS2A02G456400.1	0	0	0	0	0	0	0	0	0	0	0	0	0	0	0	0	0	0	0	0	0	0	0	0	0	0	0	0	0
TaL-LecRLK23-2B	TraesCS2B02G478500.1	0	0	0	0	0	0	0	0	0	0	0	0	0	0	0	0	0	0	0	0	0	0	0	0.503359	0	0	0	0	0
TaL-LecRLK23-2D2	TraesCS2D02G456800.1	0	0	0	0	0	0	0	0	0	0	0	0	0	0	0	0	0	0	0	0	0	0	0	0	0	0	0	0	0
TaL-LecRLK23-2D1	TraesCS2D02G456700.1	0	0	0	0	0	0	0	0	0	0	0	0	0	0	0	0	0	0	0	0	0	0	0	0	0	0	0	0	0
TaL-LecRLK78-7A	TraesCS7A02G249400.1	1.91092	0	0	0	0	0	0	0	0	0	0	0	0	0	0.0765902	0.846989	0.732014	0	0	0.962234	1.81037	1.90963	1.57975	1.521	1.70567	0.31164	0	0.482054	1.11337
TaL-LecRLK78-7D	TraesCS7D02G248200.1	1.68627	0	0	0	0	0	0	0	0	0	0	0	0	0	0	0.34854	0	0	0	0.181124	1.64883	1.61784	1.31966	1.35338	1.61137	0	0	0.214668	1.30354
TaL-LecRLK78-7B	TraesCS7B02G141900.1	1.36456	0	0	0	0	0	0	0	0	0	0	0	0	0	0	0	0	0	0	0	1.59334	1.77259	1.24327	1.57449	1.59947	0	0	0	0
TaL-LecRLK61-5D	TraesCS5D02G265800.1	0	0	0	0	0	0	0	0	0	0	0	0	0	0	0	0	0	0	0	0	0	0	0	0	0	0	0	0	0
TaL-LecRLK61-5B	TraesCS5B02G256900.1	0.408572	0	0	0	0	0	0	0	0	0	0	0	0	0	0	0	0	0	0	0	1.28087	1.50771	1.38023	1.56073	1.08323	0	0	0	0
TaL-LecRLK70-6B	TraesCS6B02G305600.1	0	0.839053	0	0.174805	0	0	0.07325	0	0	0	0	0	0	0	0	0	0	0	0	0	2.06434	1.49376	1.47776	2.15765	2.0161	0	0	0	0
TaL-LecRLK70-6D	TraesCS6D02G258200.1	0	0	0	0	0	0	0	0	0	0	0	0	0	0	0	0	0	0	0	0	2.00364	1.74837	1.59273	2.08468	2.01925	0	0	0	0
TaL-LecRLK70-6A	TraesCS6A02G277600.1	0.0245296	0.621956	0	0	0	0	1.56114	0	0.900614	0	0.360306	1.47709	0	0	0	0	0	0.679854	0	0	1.83707	1.55892	1.47717	2.16169	1.77756	0	0	0	0
TaL-LecRLK43-3B2	TraesCS3B02G490300.1	0	0	0	0	0	0	0	0	0	0	0	0	0	0	0	0	0	0	0	0	0	0	0	0	0	0	0	0	0
TaL-LecRLK43-3B1	TraesCS3B02G490000.1	0	0	0	0	0	0	0	0	0	0	0	0	0	0	0	0	0	0	0	0	0	0	0	0	0	0	0	0	0
TaL-LecRLK32-2D2	TraesCS3D02G299500.1	0	0	0	0	0	0	0	0	0	0	0	0	0	0	0	0	0	0	0	0	0	0	0	1.10338	0	0	0	0	0
TaL-LecRLK32-2D1	TraesCS2D02G554400.1	0	0	0	0	0	0	1.07305	1.48102	0.35694	0	0	0.60039	0	0	0	0	0	0	0	0	0	0	0	0	0	0	0	0	0
TaL-LecRLK32-2B	TraesCS2B02G584100.1	0	0	0	0	0	0	2.27126	1.53414	0	0	0.456973	0.952114	0	0	0	0	1.59044	0.743712	1.47267	0	0	0	0	0	0	0	0	0	0
TaL-LecRLK77-7B	TraesCS7B02G142000.1	0	0	0	0	0	0	0	0	0	0	0	0	0	0	0	0	0	0	0	0	1.54181	0.991406	0	1.14682	1.38823	0	0	0	0
TaL-LecRLK77-7D	TraesCS7D02G248100.1	0	0	0	0	0	0	0	0	0	0	0	0	0	0	0	0	0	0	0	0	2.07663	1.5271	0.0283379	1.73907	1.91733	0	0	0	0
TaL-LecRLK88-Un2	TraesCSU02G187400.1	0	0	0	0	0	0	0	0	0	0	0	0	0	0	0	0	0	0	0	0	1.27515	0	0	1.25902	0.772405	0	0	0	0
TaL-LecRLK88-Un1	TraesCSU02G179900.1	0	0	0	0	0	0	0	0	0	0	0	0	0	0	0	0	0	0	0	0.0482423	2.22521	1.70733	1.1658	2.32277	2.0528	0	0	0	0
TaL-LecRLK77-7A2	TraesCS7A02G249300.1	0	0	0	0	0	0	0	0	0	0	0	0	0	0	0	0	0	0	0	0	1.27515	0	0	1.25902	0.772405	0	0	0	0
TaL-LecRLK77-7A1	TraesCS7A02G249200.1	0	0	0	0	0	0	0	0	0	0	0	0	0	0	0	0	0	0	0	0	0	1.20412	0.726157	1.32562	0	0	0	0	0
TaL-LecRLK4-1B	TraesCS1B02G084500.1	1.93203	0	0.196767	0	0	0	0	0	0	0	0	0	0	0	0.992252	1.44158	0	0	0	1.40086	1.28124	1.27996	1.36281	1.40933	1.06168	1.57899	0	1.60756	1.76831
TaL-LecRLK4-1D	TraesCS1D02G067200.1	1.98483	0	0.264372	0.613287	0	0	0	0	0	0	0	0	0	0	0.792757	1.5969	0	0	0	1.12794	1.32519	1.19522	1.28402	1.39553	1.08682	1.57751	0	1.59839	1.77258
TaL-LecRLK4-1A	TraesCS1A02G066200.1	1.94501	0	0	0	0	0	0	0	0	0	0	0	0	0	0.875667	1.00101	0	0	0	1.04012	1.12088	1.20222	1.49095	1.13266	0.926691	0.929533	0	1.25547	1.54904
TaL-LecRLK6-1A	TraesCS1A02G299900.1	0	0	0	0	0	0	0	0	0	0	0	0	0	0	0	0	0	0	0	0	0	0	0	0	0	0	0	0.191812	0.771933
TaL-LecRLK6-1D	TraesCS1D02G299200.1	0	0	0	0	0	0	0	0	0	0	0	0	0	0	0	0	0	0	0	0	0	0	0	0	0	0	0	0.382701	0.761483
TaL-LecRLK6-1B	TraesCS1B02G309800.1	0	0	0	0	0	0	0	0	0	0	0	0	0	0	0	0.743887	0	0	0	0	0	0	0	0	0	0	0	0.944138	1.00584
TaL-LecRLK55-5D	TraesCS5D02G173100.1	0	0	0	0	0	0	0	0	0	0	0	0	0	0	0	0	0	0	0	0	0	0	0	0	0	0	0	0	0
TaL-LecRLK55-5A	TraesCS5A02G168800.1	0	0	0	0	0	0	0	0	0	0	0	0	0	0	0	0	0	0	0	0	0	0	0	0	0	0	0	0	0
TaL-LecRLK76-7B	TraesCS7B02G121700.1	0	0	0	0	0	0	0	0	0	0	0	0	0	0.0613124	0	1.48007	0	0	0	0.241423	1.1716	1.22004	1.2338	0.78043	1.02046	0	0	0	1.06613
TaL-LecRLK76-7D	TraesCS7D02G216300.1	0	0	0	0	0	0	0	0	0	0	0	0	0	0	0	1.12674	0	0	0	0.190283	0.912893	0.971369	0.822928	0	0.519985	0	0	0	0.854469
TaL-LecRLK76-7A	TraesCS7A02G214400.1	0	0	0	0	0	0	0	0	0	0	0	0	0	0	0	1.01361	0	0	0	0	0.850725	0.937624	0.855321	0	0.188122	0	0	0	0.763489
TaL-LecRLK54-5B	TraesCS5B02G084800.1	1.3605	0	0	0	0	0	0	0	0	0	0	0	0	0	0	0	0	0	0	0.582329	0.229784	0	0	1.20298	0.141996	0.039264	0	0.433674	0.829684
TaL-LecRLK54-5D	TraesCS5D02G091000.1	1.80436	0	0	0	0	0	0.455523	0	0	0	0	0	0	0	0	0.72012	0	0	0	0.872397	1.08612	0.0445419	1.09949	1.41847	0.99178	1.46797	0	1.20447	0.797513
TaL-LecRLK54-5A	TraesCS5A02G081600.1	1.43288	0	0	0	0	0	0	0	0	0	0	0	0	0	0	0	0	0	0	0.442764	0	0	0	0.953313	0	0.95363	0	0	0
TaL-LecRLK5-1A	TraesCS1A02G184400.1	0	0	0	0	0	0	0	0	0	0	0	0	0	0	0	0	0	0	0	0	0	0	0	0	0	0	0	0	0
TaL-LecRLK53-4D	TraesCS4D02G288200.1	0	0	0	0	0	0	0	0	0	0	0	0	0	0	0	0	0	0	0	0	0	0	0	0	0	0	0	0	0
TaL-LecRLK53-4B	TraesCS4B02G289100.1	0	0	0	0	0	0	0.76039	0	0.878308	0.590286	0	0.867706	0	0	0	0	0	0	0	0	0	0	0	0	0	0	0	0	0
TaL-LecRLK75-7D	TraesCS7D02G166700.1	0	0	0	0	0	0	0	0	0	0	0	0	0	0	0	0	0	0	0	0	0	0	0	0	0	0	0	0	0
TaL-LecRLK75-7A	TraesCS7A02G166100.1	0	0	0	0	0	0	0	0	0	0	0	0	0	0	0	0	0	0	0	0	0	0	0	0	0	0	0	0	0
TaL-LecRLK60-5D2	TraesCS5D02G498100.1	0	0	0	0	0	0	0	0	0	0	0	0	0	0	0	0	0	0	0	0	0	0	0	0	0	0	0	0	0
TaL-LecRLK60-5A2	TraesCS5A02G484600.1	0	0	0	0	0	0	0	0	0	0	0	1.02816	0	0	0	0	0	0	0	0	0	0	0	0	0	0	0	0	0
TaL-LecRLK60-5A1	TraesCS5A02G484300.1	0	0	0	0	0	0	0	0	0	0	0	0	0	0	0	0	0	0	0	0	0	0	0	0	0	0	0	0	0
TaL-LecRLK60-5D1	TraesCS5D02G497900.1	0.80795	0	0	0	0	0	0	0	0	0	0	0	0	0	0	0	0	0	0	0	0	0	0	0	0	0	0	0	0
TaL-LecRLK60-5B	TraesCS5B02G497800.1	0	0	0	0	0	0	0	0	0	0	0	0	0	0	0	0	0	0	0	0	0	0	0	0	0	0	0	0	0
TaL-LecRLK34-3A	TraesCS3A02G016200.1	0	0	0	0	0	0	2.25304	0	0	0	0.154117	1.59235	0	0	0	0	0.0357089	0	2.00616	0	0	0	0	0	0	0	0	0	0
TaL-LecRLK87-Un2	TraesCSU02G166700.1	0	0	0	0	0	0	0	0	0	0	0	0	0	0	0	0	0	0	0	0	0	0	0	0	0	0	0	0	0
TaL-LecRLK87-Un1	TraesCSU02G045000.1	0	0	0	0	0	0	0	0	0	0	0	0	0	0	0	0	0	0	0	0	0	0	0	0	0	0	0	0	0
TaL-LecRLK34-7B	TraesCS7B02G236900.1	0	0	0	0	0	0	2.45641	0.426678	0	0.465616	1.72459	2.33579	0	0	0	0	1.62986	0.369244	1.96737	0	0	0	0	0	0	0	0	0	0
TaL-LecRLK34-5B	TraesCS5B02G173900.1	0	0	0	0	0	0	0	0	0	0	0	0	0	0	0	0	0	0	0	0	0	0	0	0	0	0	0	0	0
TaL-LecRLK34-3A	TraesCS3A02G015200.1	0	0	0	0	0	0	1.69253	0	0	0	0	0.44084	0	0	0	0	0	0	0.417498	0	0	0	0	0	0	0	0	0	0
TaL-LecRLK65-7B	TraesCS7B02G322200.1	0	0	0	0	0	0	0	0	0	0	0	0	0	0	0	0	0	0	0	0	0	0	0	0	0	0	0	0	0
TaL-LecRLK65-5D	TraesCS5D02G546700.1	0	0	0	0	0	0	0.400436	1.2081	1.20053	1.19778	0.583105	1.10553	0	0	0	0	0	0	0	0	0	0	0	0	0	0	0	0	0
TaL-LecRLK26-2D	TraesCS2D02G039400.1	0	0	0	0	0	0	0	1.16438	0.991664	1.36077	1.14834	1.66625	0	0	0	0	0	0.544855	0	0	0.213078	0	0	1.85711	0	0.359758	0	0	0
TaL-LecRLK26-2B	TraesCS2B02G053500.1	0	0	0	0	0	0	0	1.56358	1.00506	0.883743	0.829106	1.19982	0	0.784981	0	0	0	0.840889	0	0	0	0	0	1.27251	0	0	0	0	0
TaL-LecRLK73-6D	TraesCS6D02G392500.1	0	0	0	0	0	0	0.689239	0.156328	0	0.466946	0	0.959726	0	0	0	0	0	0	0	0	0	0	0	0	0	0	0	0	0
TaL-LecRLK73-6B	TraesCS6B02G454800.1	0	0	0	0	0	0	2.10981	2.03205	2.2088	2.20337	1.91883	2.26479	1.75612	0	0	0	1.10933	1.51971	1.18204	0	0	0	0	0	0	0	0	0	0
TaL-LecRLK73-6A	TraesCS6A02G408600.1	0	0	0	0	0	0	0	1.00644	0	0	0	0.482358	0	0	0	0	0	0	0	0	0	0	0	0	0	0	0	0	0
TaL-LecRLK74-6B	TraesCS6B02G454900.1	0	0	0	0	0	0	1.33153	1.03465	0	0	0.960132	1.68216	0	0	0	0	0	0	0	0	0	0	0	0	0	0	0	0	0
TaL-LecRLK74-6D	TraesCS6D02G392600.1	0	0	0	0	0	0	2.10715	1.90585	1.78761	2.00204	1.95453	2.49093	0	0	0	0	0	1.49254	0.942743	0	0	0	0	0	0	0	0	0	0
TaL-LecRLK74-6A2	TraesCS6A02G409000.1	0	0	0	0	0	0	0	0	0	0	0	0	0	0	0	0	0	0	0	0	0	0	0	0	0	0	0	0	0
TaL-LecRLK74-6A1	TraesCS6A02G408800.1	0	0	0	0	0	0	0	0	0	0	0	0	0	0	0	0	0	0	0	0	0	0	0	0	0	0	0	0	0
TaL-LecRLK8-1B1	TraesCS1B02G157200.1	0	0	0	0	0	0	0	0	0	0	0	0	0	0	0	0	0	0	0	0	0	0	0	0	0	0	0	0	0
TaL-LecRLK8-1D	TraesCS1D02G139700.1	0	0	0	0	0	0	0	0	0	0.0608671	0	0	0	0	0	0	0	0	0	0	0	0	0	0	0	0	0	0	0
TaL-LecRLK8-1B2	TraesCS1B02G157300.1	0	0	0	0	0	0	0	0	0	0	0	0	0	0	0	0	0	0	0	0	0	0	0	0	0	0	0	0	0
TaL-LecRLK20-2B	TraesCS2B02G388800.1	2.62888	0	0.667519	0	0.817255	0	1.32257	0	0	0	0.498306	0.471702	0.43216	0.130583	1.38422	1.79786	0	1.62652	0.849227	2.44381	2.45198	2.14986	1.93227	2.31886	2.41292	2.00082	1.02417	2.15633	2.28226
TaL-LecRLK20-2D	TraesCS2D02G367900.1	2.38781	0	0.834693	0	0	0	0.123314	0	0	0	0	0	0	0	0.208182	1.38757	0	0.908794	0	2.08254	2.17812	1.78593	1.62178	2.18865	2.13988	1.80085	0	1.59241	1.74378
TaL-LecRLK20-2A	TraesCS2A02G371600.1	2.84806	0	1.00428	0	0.324374	0	1.12541	0	0	0	0.396188	0.819856	0	0	1.37025	1.96085	0.257073	1.62197	1.05774	2.41076	2.56862	2.25936	1.95352	2.38932	2.51135	1.92773	0	2.13096	2.28055
TaL-LecRLK30-2D	TraesCS2D02G137400.1	0	0	0	0	0	0	1.31621	1.18355	1.20457	1.76644	1.41697	1.72775	0	0	0	0	0	0.301464	0	0	0	0	0	0	0	0	0	0	0
TaL-LecRLK30-2B	TraesCS2B02G158700.1	0	0	0	0	0	0	1.53289	1.10812	1.07768	1.62826	1.2044	1.61639	0	0	0	0	0	0	0	0	0	0	0	0	0	0	0	0	0
TaL-LecRLK48-7A2	TraesCS7A02G085400.1	0	0	0	0	0	0	0	0	0	0	0	0	0	0	0	0	0	0	0	0	0	0	0	0	0	0	0	0	0
TaL-LecRLK48-4A	TraesCS4A02G384500.1	0	0	0	0	0	0	1.60865	1.44336	1.91306	2.21508	1.46011	1.55034	0	0	0	0	0.199818	1.14211	0.333115	0	0.567207	0	0.667059	1.8409	0.447861	0	0	0	0
TaL-LecRLK48-7D	TraesCS7D02G080600.1	0	0	0	0	0	0	0.507305	1.13498	1.26729	1.37473	1.00376	1.2387	0	0	0	0	0	0.497859	0	0	0	0	0	1.49151	0	0	0	0	0
TaL-LecRLK48-7A1	TraesCS7A02G085500.1	0	0	0	0	0	0	0	0.654369	0.927708	0.637399	0	0.625313	0	0	0	0	0	0	0	0	0	0	0	1.25298	0	0	0	0	0
TaL-LecRLK16-2B2	TraesCS2B02G221200.1	0	0	0	0	0	0	0	0	0	0	0	0	0	0	0	0	0	0	0	0	0	0	0	0	0	0	0	0	0
TaL-LecRLK16-2B1	TraesCS2B02G220900.1	0	0	0	0	0	0	0	1.48213	2.13423	2.35907	0.600735	1.17525	0	0	0	0	0	1.11768	0	0	0	0	0	1.66281	0	0	0	0	0
TaL-LecRLK16-2D	TraesCS2D02G201700.1	0	0	0	0	0	0	0.613678	1.07352	1.92729	2.19269	0	0.16891	0	0	0	0	0	0.37168	0	0	0.998353	0	0.767152	1.78379	1.19118	0	0	0	0
TaL-LecRLK16-2A	TraesCS2A02G186200.1	0	0	0	0	0	0	0	0.66514	1.73141	1.98419	0	0	0	0	0	0	0	0	0	0	0	0	0	0.583122	0	0	0	0	0
TaL-LecRLK12-2D2	TraesCS2D02G129100.1	0	0	0	0	0	0	1.49051	0.928848	1.73202	2.09636	1.54918	2.16288	0	0	0	0	0	1.39701	0.382119	0	0	0	0	0.471082	0	0	0	0	0
TaL-LecRLK12-2B	TraesCS2B02G148500.1	0	0	0	0	0	0	1.23109	0.882782	0	0.705577	0.757613	1.10773	0	0	0	0	0	0	0	0	0	0	0	0	0	0	0	0	0
TaL-LecRLK12-2D1	TraesCS2D02G129000.1	0	0	0	0	0	0	0	0	0	0	0	0	0	0	0	0	0	0	0	0	0	0	0	0	0	0	0	0	0
TaL-LecRLK12-2A	TraesCS2A02G126500.1	0	0	0	0	0	0	0	0	0	1.18903	0	0	0	0	0	0	0	0	0	0	0	0	0	0	0	0	0	0	0
TaL-LecRLK21-2D	TraesCS2D02G368000.1	2.37578	0	0.491438	0	0	0	0	0	0	0	0	0	0	0	0	1.0317	0	0.409278	0	1.91837	2.05377	1.46477	1.54048	2.14478	2.0399	1.97416	0	1.56239	1.46238
TaL-LecRLK21-2A	TraesCS2A02G371700.1	2.53374	0	0	0	0	0	0	0	0	0	0	0	0	0	0.756092	1.71248	0	0.432046	0.605035	2.29789	2.3088	1.74465	1.43352	2.09691	2.29039	1.62125	0	1.61654	1.79868
TaL-LecRLK69-6B	TraesCS6B02G265000.1	0	0	0	0	0	0	0	0	0	0	0	0	0	0	0	0	0	0	0	0	0	0	0	0	0	0	0	0	0
TaL-LecRLK69-6A	TraesCS6A02G236300.1	0	0	0	0	0	0	0	0	0	0.228942	0	0	0	0	0	0	0	0	0	0	0	0	0	0	0	0	0	0	0
TaL-LecRLK69-6D	TraesCS6D02G219000.1	0	0	0	0	0	0	0	0	0	0	0	0	0	0	0	0	0.853462	0	0.525686	0	0	0	0	0	0	0	0	0	0
TaL-LecRLK11-2D2	TraesCS2D02G088400.1	0	0	0	0	0	0	1.63057	0	0	0	0	1.65675	0	0	0	0	0.325023	0.410924	1.63137	0	0	0	0	0	0	0	0	0	0
TaL-LecRLK11-2B	TraesCS2B02G106200.1	0	0	0	0	0	0	1.54041	0.92254	0.573595	1.39626	1.13498	1.82418	0	0	0	0	0	0.921472	0	0	0	0	0	0	0	0	0	0	0
TaL-LecRLK11-2D1	TraesCS2D02G088500.1	0	0	0	0	0	0	2.03302	1.91103	1.3826	1.59776	1.67051	2.31729	0	0	0	0	1.92115	1.78761	2.03737	0	0	0	0	0	0	0	0	0	0
TaL-LecRLK11-2A	TraesCS2A02G090600.1	0	0	0	0	0	0	0	0	0	0	0	0.857626	0	0	0	0	0	0	0	0	0	0	0	0	0	0	0	0	0
TaL-LecRLK15-2B1	TraesCS2B02G221100.1	0	0	0	0	0	0	0	0	0	0	0	0	0	0	0	0	0	0	0	0	0	0	0	0	0	0	0	0	0
TaL-LecRLK15-2A	TraesCS2A02G186100.1	0	0	0	0	0	0	0	0	0	0	0	0	0	0	0	0	0	0	0	0	0	0	0	0	0	0	0	0	0
TaL-LecRLK15-2D	TraesCS2D02G201400.1	0	0	0	0	0	0	1.81934	0	0	0	0.610402	1.58557	0	0	0	0	0	0.465988	1.21043	0.0585399	0.898612	0	0	0.909035	0.886359	0	0	0	0
TaL-LecRLK15-2B2	TraesCS2B02G220700.1	0	0	0	0	0	0	1.71754	1.23215	1.11369	1.40359	1.09414	1.85463	0	0	0	0	0.396919	1.30427	1.22487	0	0	0	0	0.978084	0	0	0	0	0
TaL-LecRLK31-2D	TraesCS2D02G137300.1	0	0	0	0	0	0	1.23068	1.85794	2.1314	2.39988	1.76657	1.88253	0	0	0	0	0.357845	1.52167	0.279798	0	0	0	0	0	0	1.32519	0	0	0
TaL-LecRLK31-2B	TraesCS2B02G158800.1	0	0	0	0	0	0	1.44601	1.42495	0.886169	1.21207	1.75892	1.96689	0	0	0	0	0	0	0.234908	0	0	0	0	0	0	0.473927	0	0	0
TaL-LecRLK49-4A	TraesCS4A02G384600.1	0	0	0	0	0	0	1.73746	0.852866	0.624664	1.502	1.45445	1.79921	0	0	0	0	0	0.890921	0.821546	0	0.989827	0	0.752504	1.64579	0.852776	0	0	0	0
TaL-LecRLK49-7D	TraesCS7D02G080500.1	0	0	0	0	0	0	0.298752	0.188578	0.374686	1.22129	0.278861	1.07259	0	0	0	0	0	1.04895	0	0	0	0	0	1.30086	0	0	0	0	0
TaL-LecRLK49-7A	TraesCS7A02G085600.1	0	0	0	0	0	0	0	0.666503	1.06844	0.82041	0.00424925	0.993503	0	0	0	0	0	0	0	0	0	0	0	0.620728	0	0	0	0	0
TaL-LecRLK57-5D2	TraesCS5D02G489500.1	0	0	0	0	0	0	0	0	0	0	0	0	0	0	0	0	0	0	0	0	0	0	0	0	0	0	0	0	0
TaL-LecRLK57-5A	TraesCS5A02G406100.1	1.66911	0	0	0	0	0	2.04248	0.892913	1.30428	1.6608	1.06891	1.60566	0	0	0	0	0	0.061535	1.6073	1.7443	1.05664	0	0.753592	1.39431	0.969613	1.23211	0	0	0
TaL-LecRLK57-5B	TraesCS5B02G410900.1	0	0	0	0	0	0	0	0	0	0	0	0.535895	0	0	0	0	0	0	0	0	0	0	0	0	0	0	0	0	0
TaL-LecRLK57-5D1	TraesCS5D02G416100.1	0	0	0	0	0	0	0	0	0	0	0	0	0	0	0	0	0	0	0	0	0	0	0	0	0	0	0	0	0
TaL-LecRLK42-3B	TraesCS3B02G364400.1	0	0	0	0	0	0	1.37645	1.93076	2.15876	2.17439	1.73821	1.99168	1.26616	0	0	0	1.12108	1.51391	0.00447255	0	0	0	0	0	0	0.0892827	0	0	0
TaL-LecRLK3-1B	TraesCS1B02G062300.1	0	0	0	0	0	0	0.59343	0.499622	0.695287	1.26506	0.798798	1.48474	0	0	0	0	0	0	0	0.728374	1.4077	0.0179148	0.686651	1.71718	1.93401	0	0	0	0
TaL-LecRLK3-1D	TraesCS1D02G049000.1	0	0	0	0	0	0	1.35589	0	0	1.30823	1.02837	1.60057	0	0	0	0	0	0.50922	1.14996	1.28438	2.03846	1.69985	1.18954	1.95604	2.45812	0	0	0	0.632703
TaL-LecRLK3-1A	TraesCS1A02G048100.1	0	0	0	0	0	0	0	0	0	0	0	0	0	0	0	0	0	0	0	0	1.5662	0	0.590469	1.61215	1.62808	0	0	0	0
TaL-LecRLK18-2D	TraesCS2D02G219800.1	0.298197	0	0	0	0	0	1.85547	1.21816	1.48007	0.722869	1.21116	1.70653	1.38445	0	0	0	0.492844	1.26775	0	0	0	0	0	0.819927	0	1.66082	0	0	0
TaL-LecRLK18-2A	TraesCS2A02G214000.1	0	0	0	0	0	0	0.976518	0	0	0	0	0	0	0	0	0	0	0	0	0	0	0	0	0	0	0	0	0	0
TaL-LecRLK67-6D2	TraesCS6D02G191500.1	1.16922	0	0	0	0.350975	0	1.68506	0.490437	0.273014	1.11018	0.540959	1.14843	1.16426	0	0	0	0	1.52123	0	0	0	0	0	0.971268	0	0.478462	0	0	0
TaL-LecRLK67-6A	TraesCS6A02G132300.1	0.509669	0	0	0	0	0	1.52596	0	0	1.07597	0.313991	0.714478	0	0	0	0	0	0	0	0	0	0	0	0	0	0.663148	0	0	0
TaL-LecRLK67-6D1	TraesCS6D02G122200.1	1.80921	0	0	0	0	0	1.95337	1.0969	0	1.07273	1.26795	1.65083	0	0	0	0	0.708057	1.27844	0.944605	0	0	0	0	0	0	1.2988	0	0	0.154506
TaL-LecRLK67-6B	TraesCS6B02G160600.1	1.60747	0	0	0	0	0	1.91971	0.94143	0.448686	1.39901	1.39352	1.67697	0	0	0	0	0	0.923599	1.32907	0	0	0	0	0	0	0.936942	0	0	1.04414
TaL-LecRLK36-3A	TraesCS3A02G101800.1	0	0	0	0	1.09292	0	1.63645	0.162772	0	0	1.15844	1.40741	0	0	0	0	1.25324	0.271933	1.34243	0	0	0	0	0	0	1.07494	0.104353	0	0
TaL-LecRLK36-3B2	TraesCS3B02G119500.1	0	0	0	0	0	0	0	0	0	0	0	0	0	1.02043	0.124134	0	0.346724	0	0.0531909	0	0	0	0	0	0	1.52266	2.05892	0	0
TaL-LecRLK36-3B1	TraesCS3B02G119300.1	0	0	0	0	0	0	0	0	0.24074	0.644707	0	0	0	0	0	0	0	0	0	0	0	0	0	0	0	0	0	0	0
TaL-LecRLK36-3D	TraesCS3D02G104000.1	1.36712	0	0	0	0	0	0	0	0	0	0	0	0	0.10161	0	0	0	0	0	0	0	0	0	0	0	0.341889	1.15839	0	0
TaL-LecRLK58-5D	TraesCS5D02G476000.1	0	0	0	0	0	0	0	1.81312	1.66307	1.6401	2.16613	2.39286	0	0	0	0	0.115638	1.61821	0	0	0	0	0	0	0	0	0	0	0
TaL-LecRLK58-5A	TraesCS5A02G463200.1	0	0	0	0	0	0	0	1.98709	1.69387	1.21214	1.84918	2.27155	1.05386	0	0	0	0.0956225	1.57864	0	0	0	0	0	0	0	0	0	0	0
TaL-LecRLK71-6A	TraesCS6A02G352600.1	0	0	0	0	0	0	0	0	0	0	0	0	0	0	0	0	0	0	0	0	0	0	0	0	0	0	0	0	0
TaL-LecRLK71-6D	TraesCS6D02G335300.1	0	0	0	0	0	0	0	0	0	0	0	0	0	0	0	0	0	0	0	0	0	0	0	0	0	0	0	0	0
TaL-LecRLK71-6B	TraesCS6B02G385500.1	0	0	0	0	0	0	0	0	0	0	0	0	0	0	0	0	0	0	0	0	0	0	0	0.46541	0	0	0	0	0
TaL-LecRLK41-7A	TraesCS7A02G139900.1	0	0	0	0	0	0	0	0	0	0	0	0	0	0	0	0	0	0	0	0	0	0	0	0	0	0	0	0	0
TaL-LecRLK41-3D	TraesCS3D02G304500.1	0	0	0	0	0	0	0	0	0	0	0	0	0	0	0	0	0	0	0	0	0	0	0	0	0	0	0	0	0
TaL-LecRLK41-3B	TraesCS3B02G338900.1	0	0	0	0	0	0	0	0	0	0	0	0	0	0	0	0	0	0	0	0	0	0	0	0	0	0	0	0	0
TaL-LecRLK13-2D	TraesCS2D02G130600.1	0	0	0	0	0	0	0	0	0	0	0	0	0	0	0	0	0	0	0	0	0	0	0	0	0	0	0	0	0
TaL-LecRLK13-2A	TraesCS2A02G127900.1	0	0	0	0	0	0	0	0	0	0	0	0	0	0	0	0	0	0	0	0	0	0	0	0	0	0	0	0	0
TaL-LecRLK63-5D	TraesCS5D02G452900.1	0	0	0	0	0	0	0	0	0	0	0	0.334432	0	0	0	0	0.418078	0.0112657	0	0	0	0	0	0	0	0	0	0	0
TaL-LecRLK63-5B	TraesCS5B02G449900.1	0	0	0	0	0	0	0	0	0	0	0	0	0	0	0	0	0	0	0	0	0	0	0	0	0	0	0	0	0
TaL-LecRLK35-3A2	TraesCS3B02G364500.1	0	0	0	0	0	0	0	1.66892	2.03984	2.0939	1.71782	1.76662	0.841186	0	0	0	0	1.58106	0	0	0	0	0	0.241234	0	0.944709	0	0	0
TaL-LecRLK35-3D	TraesCS3D02G104100.1	0	0	0	0	0	0	0	0	0	0	0	0	0	0	0	0	0	0	0	0	0	0	0	0	0	0	0	0	0
TaL-LecRLK35-3B	TraesCS3B02G119600.1	0.0296864	0	0	0	0	0	0	0	0	0	0	0	0	0.757234	0	0	0	0	0	0	0	0	0	0	0	1.33631	1.37517	0	0
TaL-LecRLK35-3A1	TraesCS3A02G101700.1	0	0	0	0	0	0	0	0	0	0	0	0	0	0	0	0	0	0	0	0	0	0	0	0	0	0	0	0	0
TaL-LecRLK2-6D	TraesCS6D02G191400.1	0	0	0	0	0	0	0	0	0	0	0	0	0	0	0	0	0	0	0	0	0	0	0	0	0	0	0	0	0
TaL-LecRLK1-1D	TraesCS1D02G048900.1	0	0	0	0	0	0	0	0	0	0	0	0	0	0	0	0	0	0	0	0	0	0.405491	0	1.06191	1.07352	0	0	0	0
TaL-LecRLK1-1B	TraesCS1B02G062200.1	0	0	0	0	0	0	0	0	0	0	0	0	0	0	0	0	0	0	0	0	0	0	0	1.14536	0	0	0	0	0
TaL-LecRLK1-1A	TraesCS1A02G048000.1	0	0	0	0	0	0	0	0	0	0	0	0	0	0	0	0	0	0	0	0	0	0	0	1.09441	0	0	0	0	0
TaL-LecRLK19-2D	TraesCS2D02G219900.1	0	0	0	0	0	0	1.86148	0	0.537983	1.05538	0.539685	1.63839	0	0	0	0	0.312191	0.349176	1.13172	0.452018	0.506617	0	0	0.355458	0	0	0	0	0
TaL-LecRLK19-2A	TraesCS2A02G214100.1	0	0	0	0	0	0	0.828624	0	0	0	0	0	0	0	0	0	0	0	0	0	0	0	0	0	0	0	0	0	0
TaL-LecRLK68-6B	TraesCS6B02G160500.1	0.540097	0	0	0	0	0	2.03078	1.7862	1.68487	1.93567	1.73602	1.99941	1.21726	0	0	0	0.934442	1.45229	1.61522	0.991184	0.266395	0	0	0.92572	0.0991727	1.09998	0	0.523198	0
TaL-LecRLK68-6D	TraesCS6D02G122100.1	1.67909	0	0	0	0	0	2.17938	1.62552	1.59144	1.96858	1.76742	2.04405	0.359358	0.285468	0.210371	0.13875	1.56562	1.78955	1.63988	1.04738	0.863115	0	0.439538	1.0938	0.673661	1.53093	0.803544	1.19496	0.029824
TaL-LecRLK68-6A	TraesCS6A02G132400.1	0	0	0	0	0	0	2.09636	0.153753	1.23901	1.81445	1.4581	1.85897	0	0	0	0	1.35261	1.29872	1.37559	0.753296	1.30111	0	0.960523	0.570637	1.01806	1.35848	0	0	0
TaL-LecRLK14-2A	TraesCS2A02G128000.1	0	0	0	0	0	0	0	0	0	0	0	0	0	0	0	0	0	0	0	0	0	0	0	0	0	0	0	0	0
TaL-LecRLK14-2D	TraesCS2D02G130500.1	0	0	0	0	0	0	0	0	0	0	0	0	0	0	0	0	0	0	0	0	0	0	0	0	0	0	0	0	0
TaL-LecRLK14-2B	TraesCS2B02G150100.1	0	0	0	0	0	0	0	0	0	0	0	0	0	0	0	0	0	0	0	0	0	0	0	0	0	0	0	0	0
TaL-LecRLK40-3D	TraesCS3D02G304400.1	0	0	0	0	0	0	0	0	0	0	0	0	0	0	0	0	0	0	0	0	0	0	0	0	0	0	0	0	0
TaL-LecRLK40-3B	TraesCS3B02G338800.1	0	0	0	0	0	0	0	0	0	0	0	0	0	0	0	0	0	0	0	0	0	0	0	0	0	0	0	0	0
TaL-LecRLK62-5D	TraesCS5D02G452800.1	0	0	0	0	0	0	0	0.119054	0.211105	0	0	0.949587	0	0	0	0	0.554095	0	0	0	0	0	0	0	0	0	0	0	0
TaL-LecRLK62-5B	TraesCS5B02G449800.1	0	0	0	0	0	0	0	0	0	0	0	0.899794	0	0	0	0	0.475596	0	0	0	0	0	0	0	0	0	0	0	0
TaL-LecRLK59-5D	TraesCS5D02G476100.1	0	0	0	0	0	0	0	0	0	0	0	0.820861	0	0	0	0	0	0	0	0	0	0	0	0	0	0	0	0	0
TaL-LecRLK59-5A	TraesCS5A02G463300.1	0	0	0	0	0	0	0	1.75917	1.30512	1.10851	1.54566	2.14307	0.969449	0	0	0	0	1.35147	0	0	0	0	0	0	0	0	0	0	0
TaL-LecRLK72-6A1	TraesCS6A02G352700.1	0	0	0	0	0	0	0	0	0	0	0	0	0	0	0	0	0	0	0	0	0	0	0	0	0	0	0	0	0
TaL-LecRLK72-6A2	TraesCS6A02G352800.1	0	0	0	0	0	0	0	0	0	0	0	0	0	0	0	0	0	0	0	0	0	0	0	0	0	0	0	0	0
TaL-LecRLK72-6B	TraesCS6B02G385600.1	0	0	0	0	0	0	0	0	0	0	0	0	0	0	0	0	0	0	0	0	0	0	0	0	0	0	0	0	0
TaL-LecRLK72-6D	TraesCS6D02G335400.1	0	0	0	0	0	0	0	0	0	0	0	0	0	0	0	0	0	0	0	0	0	0	0	0	0	0	0	0	0
TaL-LecRLK72-6A3	TraesCS6A02G352900.1	0	0	0	0	0	0	0	0	0	0	0	0	0	0	0	0	0	0	0	0	0	0	0	0	0	0	0	0	0
