# Supplementary material for: Comprehensive Genome-Wide Characterization of L-Type Lectin Receptor-like Kinase (L-LecRLK) Genes in Wheat (Triticum aestivum L.) and Their Response to Abiotic Stress
Source: Plants (Basel). 2025 Jun 19;14(12):1884. doi: 10.3390/plants14121884 (PMC12196811; doi:10.3390/plants14121884)
Supplement: Supplementary file 1 [file plants-14-01884-s001.zip › Supplementary files/Table S9.xlsx]

## Sheet: Sheet1
Table S9. Transcriptome sequencing data of the 248 TaL-LecRLK genes in wheat before and after drought and heat stress treatment.
Gene ID	nr_symbol	CK-1_FPKM	CK-1_count	CK-2_FPKM	CK-2_count	CK-3_FPKM	CK-3_count	Droug-1h-1_FPKM	Droug-1h-1_count	Droug-1h-2_FPKM	Droug-1h-2_count	Droug-1h-3_FPKM	Droug-1h-3_count	Droug-3h-1_FPKM	Droug-3h-1_count	Droug-3h-2_FPKM	Droug-3h-2_count	Droug-3h-3_FPKM	Droug-3h-3_count	Droug-6h-1_FPKM	Droug-6h-1_count	Droug-6h-2_FPKM	Droug-6h-2_count	Droug-6h-3_FPKM	Droug-6h-3_count	HT-1h-1_FPKM	HT-1h-1_count	HT-1h-2_FPKM	HT-1h-2_count	HT-1h-3_FPKM	HT-1h-3_count	HT-3h-1_FPKM	HT-3h-1_count	HT-3h-2_FPKM	HT-3h-2_count	HT-3h-3_FPKM	HT-3h-3_count	HT-6h-1_FPKM	HT-6h-1_count	HT-6h-2_FPKM	HT-6h-2_count	HT-6h-3_FPKM	HT-6h-3_count	CK_vs_Droug-1h_DESeq2_FDR	CK_vs_Droug-1h_DESeq2_log2FC	CK_vs_Droug-1h_DESeq2_(FDR_0.01_FC_2)_regulated	CK_vs_Droug-3h_DESeq2_FDR	CK_vs_Droug-3h_DESeq2_log2FC	CK_vs_Droug-3h_DESeq2_(FDR_0.01_FC_2)_regulated
TraesCS1A02G048000	LOC109744919	0.007073	2	0	0	0	0	0	0	0	0	0	0	0	0	0	0	0	0	0	0	0	0	0.007335	1	0	0	0	0	0.022216	4	0	0	0	0	0.00394	1	0.013546	3	0	0	0	0	--	--	--	--	--	--
TraesCS1A02G048100	--	0.254587	41	0.133747	21	0.204571	34	0.087412	13	0.025139	5	0.073139	14	0.07807	13	0.452458	70	0.02453	4	0.042262	7	0.24121	38	0.300443	44	0	0	0	0	0	0	0	0	0.030242	5	0.006185	1	0.151476	24	0.012623	2	0.009667	2	--	--	--	--	--	--
TraesCS1A02G066200	--	0.485539	95	0.486604	91	0.533421	107	0.94365	174	0.610431	130	0.820132	184	0.339726	68	0.395531	76	0.358196	72	0.361862	74	0.177951	34	0.331844	59	0.010124	2	0.020065	4	0	0	0.383451	67	0.084538	15	0.054331	11	0.147436	29	0.132339	25	0.275866	51	0.0906997148658717	0.713363917843488	normal	0.694142453565817	-0.168997	normal
TraesCS1A02G184400	--	0	0	0	0	0	0	0	0	0	0	0	0	0	0	0	0	0	0	0	0	0	0	0	0	0	0	0.001089	1	0	0	0	0	0	0	0	0	0	0	0	0	0	0	--	--	--	--	--	--
TraesCS1A02G299900	--	0.012116	2	0	0	0.057207	10	0.026124	4	0.01118	2	0	0	0	0	0	0	0	0	0	0	0	0	0.037964	6	0	0	0	0	0	0	0	0	0.054227	8	0.023308	4	0.013218	3	0.031216	5	0	0	--	--	--	--	--	--
TraesCS1A02G432000	--	0.527155	92	0.520921	87	0.284283	51	0.962151	155	0.582399	109	0.899924	180	0.285701	50	0.209497	36	0.394264	71	0.326632	56	0.351177	60	0.168019	27	0.051385	10	0	0	0	0	0.143914	23	0.292119	46	0	0	0.183166	32	0.387335	64	0.562078	93	0.0698581227539703	0.925802785620108	normal	0.634733434786058	-0.280125	normal
TraesCS1B02G062200	--	0.104728	15	0.12682	17	0.026224	4	0.030432	4	0.013243	2	0.020708	4	0	0	0	0	0.065398	10	0.09637	14	0.063769	9	0.07457	10	0.037188	6	0	0	0	0	0	0	0.01259	2	0	0	0	0	0.03314	5	0	0	--	--	--	--	--	--
TraesCS1B02G062300	LOC109744920	1.58894	221	0.116303	16	0.463221	67	0.309296	41	0.544266	83	0.724553	116	0.211089	30	0.427334	58	0.189335	28	0.005388	1	0.235762	32	0.084702	11	0.222645	32	0	0	0	0	0.01638	3	0.070666	9	0.042015	7	0.082142	12	0.068114	9	0.102258	14	0.760577756019936	-0.386046	normal	--	--	--
TraesCS1B02G084500	--	0.139179	26	0.411889	72	0.252265	48	0.305018	53	0.136441	28	0.121742	26	0.169209	32	0.402578	72	0.180724	34	0.44935	86	0.118316	22	0.525727	88	0.010854	3	0.110642	19	0	0	0.258204	42	0.125826	21	0	0	0.119832	22	0.167916	29	0.12507	22	--	--	--	--	--	--
TraesCS1B02G157200	--	0.053137	9	0	0	0.076531	13	0	0	0	0	0.005455	1	0	0	0	0	0	0	0.066349	12	0.010102	2	0.039018	6	0.024232	4	0	0	0	0	0.011125	2	0.014036	2	0.057173	10	0.037945	6	0.011487	2	0.173626	26	--	--	--	--	--	--
TraesCS1B02G157300	--	0	0	0	0	0	0	0	0	0	0	0	0	0	0	0	0	0.009066	2	0	0	0	0	0	0	0.003317	1	0	0	0.033531	6	0	0	0	0	0	0	0	0	0	0	0	0	--	--	--	--	--	--
TraesCS1B02G309800	--	0.345659	58	0.174179	29	0.271085	47	0.233642	38	0.240185	45	0.104174	21	0.06559	12	0.01221	3	0.083276	15	0.151658	27	0.032593	6	0.165801	26	0.044543	8	0.022519	4	0.14321	27	0.198556	30	0.156903	24	0.073373	13	0.145892	25	0.250842	40	0.402336	64	--	--	--	--	--	--
TraesCS1B02G467700	LOC109762589	0.935386	162	0.541557	90	0.360171	65	0.836072	137	0.440624	84	0.724934	145	0.034704	7	0.184617	32	0.093948	17	0.149739	28	0.074633	13	0.150718	24	0.074151	13	0.075795	13	0.123577	24	0.032242	5	0.093117	15	0.021673	4	0.0449	8	0.018236	3	0.314497	52	0.805027922693438	0.19498702642031	normal	--	--	--
TraesCS1D02G048900	LOC109744919	0.027035	4	0	0	0.053626	9	0.071479	10	0.061509	10	0	0	0	0	0	0	0	0	0.0453	8	0	0	0	0	0.039939	6	0	0	0	0	0	0	0	0	0	0	0	0	0	0	0	0	--	--	--	--	--	--
TraesCS1D02G049000	LOC109744920	3.24073	509	0.898703	136	1.44013	233	3.62496	539	3.89303	670	4.10003	743	0.957198	154	1.06158	163	1.01921	165	0.783916	130	0.740296	114	1.01032	146	0.441474	71	0.173784	26	0.378581	66	0.346323	49	0.20953	30	0.094089	16	0.107132	17	0.018368	3	0.166859	25	0.0240860353735414	1.12195846542513	normal	0.240208357672949	-0.579897	normal
TraesCS1D02G067200	--	0.223199	39	0.190584	32	0.178634	32	0.113387	19	0.087654	17	0.149803	31	0.203263	37	0.289601	50	0.132728	24	0.166154	31	0.178654	31	0.426844	68	0	0	0.018037	3	0	0	0.264116	41	0.08426	14	0.021291	4	0.133833	24	0.072862	12	0.088476	15	--	--	--	--	--	--
TraesCS1D02G139700	--	0.144274	26	0.118252	21	0.060193	11	0.232858	40	0.24764	49	0.183599	38	0.299891	55	0.077156	14	0.137322	26	0.159957	30	0.187855	33	0.182632	30	0.128921	24	0.128943	21	0.070897	14	0.240451	38	0.054131	9	0.195484	36	0.130264	24	0.05092	9	0.338444	57	--	--	--	--	--	--
TraesCS1D02G299200	--	0	0	0	0	0	0	0	0	0	0	0	0	0	0	0	0	0	0	0	0	0	0	0	0	0	0	0	0	0	0	0	0	0	0	0	0	0	0	0	0	0	0	--	--	--	--	--	--
TraesCS1D02G441400	LOC109762589	1.01361	171	0.515121	84	0.504306	88	1.30666	209	0.757234	140	0.82249	160	0.135585	24	0.446127	74	0.441877	77	1.38737	247	0.714829	118	0.758345	117	0.373569	64	0.161774	26	0.20975	39	0.416877	63	0.405346	62	0.233612	41	0.2819	48	0.396485	64	0.447542	72	0.326390269202856	0.56279988700417	normal	0.261598531387072	-0.692088	normal
TraesCS2A02G055200	--	0	0	0	0	0	0	0	0	0	0	0	0	0	0	0	0	0	0	0	0	0	0	0	0	0	0	0	0	0	0	0	0	0	0	0	0	0	0	0	0	0	0	--	--	--	--	--	--
TraesCS2A02G057000	--	0.550626	87	0.227462	35	0.269475	44	0.431108	65	0.621241	107	0.435675	79	0	0	0.026057	4	0.082351	14	0.096262	16	0.009465	2	0.082519	12	0.422436	68	0.19218	28	0.361242	63	0.265805	38	0.283265	41	0.173699	29	0.286111	45	0.053468	8	0.259693	39	0.430092310390833	0.555392611625283	normal	--	--	--
TraesCS2A02G090600	--	0.220703	36	0.025404	4	0.200133	34	0.333024	52	0.444022	79	0.125453	24	0	0	0	0	0	0	0	0	0	0	0	0	0.109188	18	0	0	0	0	0	0	0.00892	2	0	0	0	0	0	0	0	0	--	--	--	--	--	--
TraesCS2A02G126500	--	0.038491	6	0.009935	2	0.03014	5	0.106049	16	0.011173	2	0.030939	6	0.080624	13	0	0	0	0	0	0	0	0	0.042062	6	0.012236	2	0	0	0.093736	17	0	0	0	0	0	0	0	0	0.01137	2	0	0	--	--	--	--	--	--
TraesCS2A02G127900	--	0	0	0	0	0	0	0	0	0	0	0	0	0	0	0	0	0	0	0.012941	2	0	0	0	0	0	0	0	0	0	0	0.048397	6	0	0	0	0	0.071936	10	0	0	0	0	--	--	--	--	--	--
TraesCS2A02G128000	--	0	0	0	0	0	0	0	0	0	0	0	0	0	0	0	0	0	0	0	0	0	0	0	0	0	0	0	0	0	0	0.025148	4	0.010718	2	0.018611	3	0	0	0	0	0	0	--	--	--	--	--	--
TraesCS2A02G186100	--	0.085554	10	0.0416	5	0.043529	5	0.027072	3	0.180298	22	0.055618	8	0	0	0	0	0	0	0	0	0	0	0	0	0	0	0.010121	2	0.004155	1	0	0	0.009955	2	0	0	0	0	0	0	0.028987	4	--	--	--	--	--	--
TraesCS2A02G186200	--	0.209008	35	0.278049	44	0.340605	58	0.289377	45	0.408321	73	0.400085	76	0.019238	4	0.074834	12	0.214558	37	0.063344	11	0.13822	23	0.194462	30	0.008304	2	0	0	0	0	0.096246	14	0.079269	12	0	0	0.009584	2	0.0344	6	0.253657	40	--	--	--	--	--	--
TraesCS2A02G198800	--	0.027651	4	0	0	0	0	0.029312	4	0.139293	22	0.05956	10	0.10862	16	0.070632	10	0.013501	3	0.019425	3	0	0	0.083525	12	0.041054	7	0	0	0.123556	20	0.087752	12	0.045517	6	0.058234	9	0.118551	18	0.043805	6	0.066626	10	--	--	--	--	--	--
TraesCS2A02G214000	--	0.372283	53	0.470414	64	0.178224	27	0.207599	28	0.378729	59	0.217169	36	0.02769	4	0.043134	6	0	0	0.033318	5	0.115509	16	0.004833	1	0.065218	10	0	0	0.068795	11	0.088821	12	0.159973	21	0.087746	13	0.081399	12	0	0	0	0	--	--	--	--	--	--
TraesCS2A02G214100	--	0.237744	34	0.037254	5	0.246241	36	0.08282	11	0.102394	16	0.208658	34	0.027827	4	0	0	0	0	0.079491	12	0.152853	21	0.172105	23	1.79361	255	1.04082	134	1.74701	268	1.13509	142	0.617688	78	0.900171	130	0.706547	99	0.226163	30	0.869077	116	--	--	--	--	--	--
TraesCS2A02G371600	--	3.73805	528	1.35426	184	3.06476	446	15.608	2084	11.1904	1729	11.0345	1795	1.48057	213	1.51608	210	1.88322	274	4.10201	609	4.95891	684	4.43876	573	1.59822	229	0.872286	113	0.800141	124	1.87964	237	1.16824	149	1.47783	215	1.37792	194	1.68827	226	2.28622	306	8.791660732912e-10	2.26315809176889	up	0.291385087707392	-0.450877	normal
TraesCS2A02G371700	LOC109737318	1.31294	224	0.596501	98	1.28055	225	4.1069	661	3.00301	559	3.3517	657	0.703087	122	0.527696	88	0.934698	164	1.39866	251	1.27704	213	1.6775	261	0.887559	153	0.462052	73	0.636438	119	0.688075	105	0.482607	75	0.625678	110	0.825261	140	0.863589	140	1.39468	225	1.79572884576088e-06	1.76064173270687	up	0.591697237816904	-0.269195	normal
TraesCS2A02G455600	--	0.050807	10	0	0	0.021071	4	0.047607	9	0.073725	15	0.109159	23	0.088788	17	0.058124	11	0.172835	33	0.112289	22	0.074565	14	0.02108	4	0.089375	17	0.017966	4	0.010028	2	0.043849	8	0.053806	9	0.019706	4	0.087649	16	0.022552	4	0	0	--	--	--	--	--	--
TraesCS2A02G456400	--	0	0	0	0	0	0	0	0	0	0	0	0	0	0	0	0	0	0	0	0	0	0	0	0	0	0	0	0	0	0	0	0	0	0	0	0	0.104628	9	0	0	0	0	--	--	--	--	--	--
TraesCS2A02G571000	LOC109745175	0.01971	5	0	0	0	0	0	0	0	0	0	0	0	0	0	0	0	0	0	0	0	0	0	0	0.027757	7	0.0423	9	0	0	0	0	0	0	0	0	0	0	0	0	0	0	--	--	--	--	--	--
TraesCS2B02G008400	--	0	0	0	0	0	0	0	0	0	0	0	0	0	0	0	0	0	0	0	0	0	0	0	0	0	0	0	0	0	0	0	0	0	0	0	0	0	0	0	0	0	0	--	--	--	--	--	--
TraesCS2B02G024100	--	0.114172	14	0	0	0	0	0.017567	3	0.224165	30	0	0	0	0	0	0	0	0	0	0	0	0	0.037793	5	0	0	0	0	0	0	0	0	0	0	0	0	0.046829	6	0	0	0	0	--	--	--	--	--	--
TraesCS2B02G053500	--	0.594868	91	0.265662	39	0.426993	68	0.343005	50	0.307352	52	0.51735	92	0.130524	21	0.182922	28	0.0994	16	0.280189	46	0.323371	49	0.504681	71	0.121462	19	0.094859	14	0.192181	33	0.673094	92	0.128449	18	0.114384	18	0.166769	26	0.16471	24	0.198124	29	0.945746415680788	-0.0641352	normal	--	--	--
TraesCS2B02G054500	--	0	0	0	0	0	0	0	0	0	0	0	0	0	0	0	0	0	0	0	0	0	0	0	0	0.027568	5	0	0	0.011739	2	0.1042	14	0.105583	14	0.058476	9	0.331486	48	0.102987	14	0.286813	39	--	--	--	--	--	--
TraesCS2B02G106200	--	0.526119	75	0.222701	31	0.367674	54	0.559413	76	0.761458	119	0.331949	55	0.107868	16	0.143389	20	0.120068	18	0.025121	4	0	0	0	0	0.110201	16	0.108931	15	0.133541	21	0.279864	36	0.7588	98	0.348754	52	0.117589	17	0.165322	23	0.11275	16	0.405077974144194	0.608278389473981	normal	--	--	--
TraesCS2B02G148500	--	0	0	0	0	0	0	0	0	0.022454	2	0	0	0	0	0	0	0	0	0	0	0	0	0	0	0	0	0	0	0	0	0	0	0	0	0	0	0	0	0	0	0	0	--	--	--	--	--	--
TraesCS2B02G150100	--	0	0	0	0	0	0	0	0	0	0	0	0	0	0	0	0	0	0	0.011962	2	0.009488	2	0	0	0	0	0	0	0	0	0	0	0	0	0	0	0	0	0	0	0	0	--	--	--	--	--	--
TraesCS2B02G158700	--	0.10582	17	0.062368	10	0.03334	6	0.10325	16	0.115042	20	0.10713	20	0.104799	17	0.026289	5	0	0	0	0	0.010119	2	0.026768	4	0	0	0	0	0.034846	6	0	0	0	0	0.037288	6	0	0	0.040661	7	0	0	--	--	--	--	--	--
TraesCS2B02G158800	LOC109747542	0.144627	22	0	0	0	0	0.188479	27	0.166462	28	0.23905	42	0	0	0	0	0.016079	3	0	0	0	0	0	0	0.010727	2	0	0	0	0	0	0	0	0	0	0	0.012715	2	0	0	0.043454	7	--	--	--	--	--	--
TraesCS2B02G220700	--	2.29406	340	1.21992	174	1.40775	215	2.43527	342	4.0944	664	3.13648	536	0.597404	91	0.36981	54	0.632004	97	0.440096	69	0.507181	74	0.168745	23	0.714937	108	0.994208	136	0.349694	57	0.734601	98	1.67816	225	1.10465	169	1.04931	156	1.48407	209	1.1497	162	0.00649666224064058	1.02984478329424	up	0.00121529447251129	-1.31243	down
TraesCS2B02G220900	--	0.659152	98	0.995771	141	0.874595	133	1.03044	144	1.99341	322	0.659291	113	0.100589	16	0.148369	22	0.409381	63	1.53476	239	1.15927	168	1.26657	171	0.18709	28	0.244134	33	0.276139	45	0.307555	41	1.01581	136	0.502477	77	0.591861	88	2.02948	284	1.03137	145	0.338798466896422	0.578242688357062	normal	0.00774032606118894	-1.61406	down
TraesCS2B02G221100	--	0.022463	4	0.109186	15	0.070959	11	0.012165	2	0.102202	16	0.01228	3	0.035733	6	0	0	0.013733	3	0.058399	9	0	0	0.108141	14	0.006983	1	0.024398	4	0.139288	22	0.219346	28	0.269412	35	0.142071	21	0.404835	58	0.270534	37	0.33566	45	--	--	--	--	--	--
TraesCS2B02G221200	--	0	0	0	0	0	0	0	0	0.097253	15	0	0	0	0	0	0	0	0	0	0	0	0	0	0	0.014175	3	0.177563	23	0.144078	22	0.159659	20	0.128912	17	0.21317	31	0.308338	43	0.124351	17	0.351481	47	--	--	--	--	--	--
TraesCS2B02G226200	LOC109770810	0	0	0	0	0	0	0	0	0.0255	5	0	0	0	0	0	0	0	0	0	0	0.012805	2	0	0	0	0	0.081335	12	0	0	0.008097	2	0.08123	12	0.020114	4	0.037266	6	0.039621	6	0	0	--	--	--	--	--	--
TraesCS2B02G388800	--	3.20665	452	1.35966	184	2.82991	411	7.77885	1038	6.96624	1075	3.98733	648	1.96592	283	1.53807	212	2.22038	323	4.56969	678	5.32681	734	5.78805	747	1.24249	178	0.682876	89	0.76631	119	1.30175	164	1.08846	139	0.980784	143	1.71897	242	1.56358	209	1.80951	242	0.000738807225861204	1.38199737957603	up	0.868131083087356	-0.0759643	normal
TraesCS2B02G477600	--	0.206132	36	0.111509	19	0	0	0.172429	28	0.343116	64	0.289718	57	0.067073	12	0.076938	13	0.095248	17	0.042773	8	0.047153	8	0.05136	9	0.023183	5	0.012346	2	0	0	0	0	0.036253	6	0.024968	5	0.082162	14	0	0	0	0	--	--	--	--	--	--
TraesCS2B02G478500	--	0.025019	4	0	0	0.012184	2	0.013261	2	0	0	0	0	0.007592	2	0	0	0	0	0.035312	6	0.001797	1	0.040919	6	0.018574	3	0	0	0	0	0.084422	12	0	0	0	0	0.059211	10	0	0	0.099298	16	--	--	--	--	--	--
TraesCS2B02G584100	--	0.609362	109	0.031225	6	0.20692	38	0.091592	16	0.234298	46	0.358259	74	0.199275	37	0.399693	70	0.47378	87	0.123703	24	0.220725	39	0.073596	12	0.022233	5	0.19034	31	0	0	0.104566	17	0.009577	2	0	0	0.06754	12	0	0	0	0	--	--	--	0.509165892358509	0.63652764367085	normal
TraesCS2B02G616000	LOC109745175	0	0	0.047876	6	0	0	0	0	0	0	0	0	0	0	0	0	0	0	0	0	0	0	0	0	0	0	0	0	0.099894	14	0	0	0	0	0	0	0	0	0	0	0	0	--	--	--	--	--	--
TraesCS2B02G616100	--	0	0	0.04099	6	0	0	0	0	0	0	0	0	0	0	0.013285	2	0.003181	1	0	0	0	0	0	0	0	0	0	0	0	0	0	0	0	0	0	0	0	0	0	0	0	0	--	--	--	--	--	--
TraesCS2D02G017600	--	0	0	0	0	0	0	0	0	0	0	0	0	0	0	0	0	0	0	0	0	0	0	0	0	0	0	0	0	0	0	0	0	0	0	0	0	0	0	0	0	0	0	--	--	--	--	--	--
TraesCS2D02G039400	LOC109778524	0.135298	21	0.06961	10	0.091192	14	0	0	0.12485	21	0.116309	20	0.061852	10	0	0	0.061346	10	0.012762	2	0.030993	5	0.026313	4	0.09643	15	0	0	0.022929	4	0.207123	28	0	0	0.132652	21	0.133723	20	0.136077	20	0.248609	36	--	--	--	--	--	--
TraesCS2D02G040700	LOC109778507	0	0	0	0	0	0	0	0	0	0	0.062394	12	0.125954	21	0.034206	6	0.083596	14	0.097738	17	0.157733	25	0	0	0.403695	66	0.337384	50	0.15027	27	0.781925	112	0.25547	37	0.426314	71	0.809057	130	0.2713	42	0.680396	104	--	--	--	--	--	--
TraesCS2D02G054100	--	0	0	0	0	0	0	0	0	0	0	0	0	0	0	0	0	0	0	0	0	0	0	0	0	0	0	0	0	0	0	0	0	0	0	0	0	0	0	0	0	0	0	--	--	--	--	--	--
TraesCS2D02G055900	--	0.33953	53	0.184654	28	0.100431	17	0.117587	18	0.37557	64	0.088621	16	0.045861	8	0	0	0.043811	7	0.061178	10	0.076452	12	0	0	0.251873	40	0.036629	6	0.133644	23	0.014439	2	0.076841	11	0.037781	7	0.160185	25	0.02262	4	0	0	--	--	--	--	--	--
TraesCS2D02G088400	--	0.625155	59	0.076674	7	0.47427	46	0.760777	68	1.03315	107	0.673322	74	0.072121	7	0	0	0	0	0	0	0.051083	5	0	0	0	0	0	0	0	0	0	0	0.087715	8	0	0	0	0	0.147747	14	0	0	--	--	--	--	--	--
TraesCS2D02G088500	--	6.36154	1026	3.37257	522	5.35764	890	5.20796	795	8.2627	1458	7.30743	1358	0.580587	96	0.229331	37	0.509069	85	0.165229	29	0.215182	34	0.061168	10	1.3379	219	0.549378	82	1.28225	227	1.30707	188	1.63164	238	1.62778	270	0.755132	122	1.72809	264	0.877023	134	0.18194113022977	0.516435188908278	normal	1.91450885191773e-17	-3.20482	down
TraesCS2D02G129000	--	0.028568	5	0	0	0	0	0	0	0	0	0	0	0	0	0	0	0	0	0	0	0	0	0	0	0	0	0	0	0	0	0	0	0	0	0	0	0	0	0	0	0	0	--	--	--	--	--	--
TraesCS2D02G129100	LOC109743167	0.026012	4	0	0	0	0	0.236244	34	0.553975	93	0.23485	42	0	0	0	0	0.018498	3	0.237878	38	0.142516	22	0.014405	3	0	0	0	0	0	0	0.020107	3	0.0358	5	0	0	0.118114	18	0	0	0	0	--	--	--	--	--	--
TraesCS2D02G130500	LOC109758834	0.085037	12	0.160135	22	0.067776	10	0.105467	15	0.128373	20	0.086218	14	0	0	0.043501	6	0	0	0.097854	15	0.009745	2	0.04465	6	0	0	0	0	0	0	0	0	0.03468	5	0.027637	5	0	0	0.037504	5	0	0	--	--	--	--	--	--
TraesCS2D02G130600	LOC109758835	0.102284	15	0.027766	4	0.080982	12	0	0	0.108896	17	0.029546	5	0.039214	6	0.069454	10	0	0	0.013627	2	0.073571	10	0	0	0.028478	4	0.031485	4	0.091915	14	0.022071	3	0.00816	2	0.013231	2	0	0	0.186629	25	0.015225	2	--	--	--	--	--	--
TraesCS2D02G137300	LOC109775717	0.496793	64	0.300919	38	0.136203	19	0.46438	57	0.711569	101	0.29757	45	0.043756	6	0.159036	20	0.139778	19	0.012706	2	0	0	0.067945	9	0.043346	6	0.127043	15	0	0	0.235659	28	0.129004	15	0.160419	22	0.062319	9	0.040833	5	0	0	--	--	--	--	--	--
TraesCS2D02G137400	--	0.533719	81	0.220919	33	0.141546	23	0.386354	56	0.47917	80	0.203027	36	0.096543	15	0	0	0.079105	13	0.158787	26	0.027233	5	0.009971	2	0.126326	20	0.129714	18	0.121972	21	0.089191	13	0.228047	32	0.174169	28	0.046346	7	0.03697	6	0.443394	64	--	--	--	--	--	--
TraesCS2D02G201400	LOC109731895	1.13122	160	0.452428	62	0.892046	130	1.33102	178	1.78718	277	0.998945	163	0.330254	48	0.190523	27	0.112018	17	0.07356	11	0.025776	4	0.076168	10	0.147766	22	0.020692	3	0.090028	14	0.044144	6	0.043577	6	0.211319	31	0.037319	6	0.1547	21	0.033242	5	0.146122403421536	0.775021529155539	normal	--	--	--
TraesCS2D02G201700	LOC109772765	1.68982	283	2.41308	387	1.69898	293	1.77166	280	2.48153	454	1.2179	235	1.08328	185	1.45825	238	2.13696	368	4.49157	790	4.33561	708	4.58383	701	0.11329	20	0.266839	41	0.101263	19	0.36617	55	0.142306	22	0.179965	31	0.41862	70	0.351697	56	0.1924	31	0.946985801197287	-0.0390479	normal	0.967521362213193	-0.0173767	normal
TraesCS2D02G206600	LOC109770810	0	0	0.057225	8	0.010952	2	0	0	0.004214	1	0	0	0	0	0	0	0	0	0	0	0	0	0	0	0.078551	12	0	0	0	0	0.009439	2	0	0	0.053921	9	0.03309	5	0.092928	13	0	0	--	--	--	--	--	--
TraesCS2D02G219800	LOC109784695	2.79194	398	1.64385	225	2.12632	312	1.4637	198	3.12328	487	2.22212	365	0.898388	131	0.951701	133	1.1923	175	1.78051	267	2.69965	376	1.9117	249	0.5953	86	0.256246	34	0.479756	75	0.878702	112	0.701589	91	0.597644	88	0.328961	47	0.598006	81	0.484619	66	0.860976262206656	0.107519597896532	normal	0.0129071264693851	-0.813789	normal
TraesCS2D02G219900	LOC109738355	0.903009	145	0.181266	28	0.870863	144	0.751283	114	0.716679	126	0.840611	156	0.256715	42	0.242043	38	0.155172	26	0.350761	60	0.437391	69	0.188097	28	0.686096	112	0.330364	49	0.174692	31	0.333702	48	0.366842	53	0.275881	46	0.160331	26	0.391658	60	0.365682	56	0.749650251053314	0.293190322902898	normal	--	--	--
TraesCS2D02G367900	--	0.788453	164	0.188689	38	0.500985	108	2.2791	448	1.71806	391	1.65242	396	0.513455	109	0.507709	103	0.496958	107	1.10304	241	1.97624	401	1.33831	255	0.279939	59	0.310624	60	0.099365	23	0.470241	87	0.292594	55	0.121915	27	0.203855	43	0.160329	32	0.465634	92	7.30343059275054e-05	1.98144892543777	up	0.590263701345997	0.326020409187635	normal
TraesCS2D02G368000	LOC109737318	0.509828	98	0.17224	32	0.727322	144	2.00682	363	1.31253	275	1.04735	231	0.407631	80	0.285152	54	0.380454	75	0.807529	163	1.03422	194	1.11937	196	0.184192	36	0.25247	45	0.109888	23	0.771989	132	0.427885	74	0.316796	63	0.417357	80	0.291314	53	0.323469	59	0.00409450919672514	1.65980784417245	up	0.87734780112965	-0.110507	normal
TraesCS2D02G455900	LOC109738410	0.029578	5	0.009464	2	0	0	0.086775	14	0.256063	46	0.0752	15	0.056743	10	0.008712	2	0.177821	30	0.147049	26	0.215133	35	0.220776	34	0.089587	15	0	0	0.010343	2	0	0	0.0196	3	0.078429	14	0.0245	5	0	0	0.103139	16	--	--	--	--	--	--
TraesCS2D02G456700	LOC109777026	0	0	0	0	0	0	0	0	0	0	0	0	0	0	0	0	0	0	0	0	0	0	0	0	0	0	0	0	0	0	0	0	0	0	0	0	0	0	0	0	0	0	--	--	--	--	--	--
TraesCS2D02G456800	LOC109777026	0	0	0	0	0	0	0	0	0	0	0	0	0	0	0	0	0	0	0	0	0	0	0	0	0	0	0	0	0	0	0	0	0	0	0	0	0	0	0.049624	5	0	0	--	--	--	--	--	--
TraesCS2D02G554400	LOC109775411	0.04892	9	0.11407	20	0.021041	4	0.032219	6	0.048132	10	0.057798	12	0.045856	9	0	0	0	0	0.010621	2	0.077179	14	0.093521	16	0	0	0.046958	8	0	0	0.147256	24	0.047932	8	0.078372	15	0.06866	13	0	0	0.142744	25	--	--	--	--	--	--
TraesCS2D02G582500	--	0.4207	70	0	0	0.010548	2	0.055576	9	0.273545	50	0.066853	13	0.221692	38	0.024542	4	0.011712	2	0	0	0	0	0	0	0.309018	52	0.317992	49	0.268969	49	0.120348	18	0.283125	43	0	0	0	0	0	0	0.042708	7	--	--	--	--	--	--
TraesCS2D02G582600	LOC109745171	0.010781	2	0	0	0	0	0	0	0	0	0	0	0.042299	8	0	0	0.010458	2	0	0	0	0	0	0	0	0	0	0	0	0	0	0	0	0	0	0	0	0	0	0	0.045873	8	--	--	--	--	--	--
TraesCS2D02G582700	LOC109745175	0.155815	33	0.211787	42	0.151913	33	0.10315	21	0.008971	3	0.071274	17	0.094583	20	0.01824	4	0.086815	19	0.036416	8	0.016578	4	0.010626	2	0.019186	4	0.001485	1	0	0	0.009089	2	0.032339	6	0	0	0.092527	19	0.020449	4	0.00212	1	--	--	--	--	--	--
TraesCS2D02G582800	LOC109745175	0.110321	17	0.166224	25	0.084416	14	0.025053	4	0.087813	15	0.060822	11	0.109292	17	0.034011	6	0.012856	2	0	0	0	0	0.101423	14	0.039353	7	0	0	0.030358	6	0.014914	3	0.023977	4	0.046733	8	0.045713	7	0.042084	7	0.004675	1	--	--	--	--	--	--
TraesCS3A02G015200	--	0.820624	205	0.004132	1	0.276192	71	0.329451	78	0.005879	2	0	0	0	0	0.030643	8	0	0	0	0	0	0	0	0	0	0	0	0	0.01392	4	0	0	0	0	0	0	0.002653	1	0	0	0.002699	1	0.680735640346134	-1.66468	normal	--	--	--
TraesCS3A02G016200	--	0.553508	79	0.197253	27	0.141179	21	1.06762	144	1.35587	211	0.866585	142	0	0	0	0	0	0	0	0	0	0	0	0	0.039063	6	0	0	0	0	0	0	0	0	0	0	0.01359	2	0	0	0	0	0.00131899449436881	1.93472767964561	up	--	--	--
TraesCS3A02G101700	LOC109784609	0.210441	34	0.116383	18	0.116794	20	0.052523	8	0.216574	39	0.140351	26	0.09475	16	0.310786	49	0.181575	31	0.278412	48	0.417591	66	0.295136	44	0.578276	95	1.01483	150	0.461658	82	0.899887	129	0.584281	85	0.833417	138	0.497647	80	0.463383	71	0.371456	57	--	--	--	--	--	--
TraesCS3A02G101800	LOC109777171	2.83375	459	1.63716	255	2.33856	390	3.05465	468	4.94767	877	3.47631	649	1.2198	202	1.60803	255	1.71457	286	2.33673	398	1.95194	309	2.40657	357	3.54277	581	2.80827	417	2.87874	510	2.12903	308	3.02133	441	2.15119	359	2.39186	387	2.34141	360	0.995668	153	0.0222009715250078	0.80327022335381	normal	0.384483473104752	-0.294319	normal
TraesCS3A02G169600	--	0.985845	109	0.284477	30	0.190711	22	0.601862	63	0.511019	62	0.634899	81	0	0	0	0	0.001532	1	0.007447	1	0.064302	7	0	0	0.049074	6	0	0	0	0	0	0	0	0	0	0	0	0	0.074586	8	0	0	0.755164889043553	0.333422815776179	normal	--	--	--
TraesCS3A02G317800	--	4.19305	593	3.78938	514	5.77939	842	2.91897	391	3.568	552	3.72529	607	0.596147	86	1.1231	156	0.642258	94	0.688143	103	0.571521	79	1.14659	149	1.23972	178	0.764149	99	0.6792	106	0.871822	110	1.76305	225	1.14377	167	1.08853	154	0.713773	96	0.929672	125	0.295762824490623	-0.375774	normal	2.26460412096575e-12	-2.26424	down
TraesCS3A02G438300	--	0.069886	8	0.16203	17	0.129495	14	0.161134	16	0.231063	27	0.047111	6	0.014202	2	0	0	0	0	0	0	0	0	0.018143	2	0.01257	2	0	0	0.052303	6	0	0	0.071692	7	0	0	0.100812	11	0.026952	3	0.072361	8	--	--	--	--	--	--
TraesCS3A02G488900	--	0	0	0	0	0	0	0	0	0	0	0	0	0	0	0	0	0	0	0	0	0	0	0	0	0	0	0	0	0	0	0	0	0	0	0	0	0	0	0	0	0	0	--	--	--	--	--	--
TraesCS3B02G119300	LOC109777171	0.026399	3	0.070139	8	0	0	0	0	0	0	0	0	0	0	0.192037	21	0.009632	2	0	0	0	0	0	0	0	0	0.080436	9	0.048935	6	0	0	0.026982	3	0.140035	16	0.048185	6	0.153174	16	0.272266	29	--	--	--	--	--	--
TraesCS3B02G119500	LOC109777171	1.17178	204	1.23975	207	0.887543	159	2.02815	334	2.64893	504	1.80918	363	0.514837	92	0.667491	114	0.699112	126	1.24801	229	1.50117	255	1.53198	244	0.784499	139	1.13276	181	0.75183	144	1.82273	283	1.7411	273	1.0434	187	2.20117	382	1.31731	217	1.51401	250	0.000450369780431577	1.0301029732976	up	0.137336396233322	-0.509976	normal
TraesCS3B02G119600	LOC109784609	0.399434	56	0.505912	68	0.345802	50	0.614954	82	0.583225	90	0.367602	60	0.490268	70	0.321004	44	0.05296	8	0.621338	92	0.624385	86	0.807691	104	0.770083	110	0.994427	128	0.851168	131	1.51604	189	1.41794	179	1.19797	173	1.45525	203	0.920247	122	0.773966	103	0.544024175440022	0.383797519161428	normal	--	--	--
TraesCS3B02G196900	--	0.880181	141	0.820447	127	0.583089	97	0.800532	122	0.685744	121	0.619329	115	0.149298	25	0.009845	2	0.10959	19	0.100925	17	0.144788	23	0.117902	18	0.116425	19	0.386614	57	0.132351	24	0.284502	41	0.196674	29	0.276326	46	0.381412	61	0.411391	63	0.179106	28	0.925777627509105	-0.0568377	normal	0.000106740391169718	-2.71631	down
TraesCS3B02G338800	--	0.187345	27	0	0	0.100927	15	0.034901	5	0.03814	7	0	0	0	0	0	0	0	0	0	0	0	0	0	0	0.013731	2	0	0	0.037667	6	0.046834	7	0.030858	5	0.006763	1	0.115742	17	0	0	0	0	--	--	--	--	--	--
TraesCS3B02G338900	--	0.380895	60	0.098473	15	0.232039	38	0.074948	12	0.111228	20	0.060204	11	0.028181	5	0	0	0.036653	6	0.007554	2	0	0	0	0	0.081806	14	0	0	0.034934	7	0.041618	6	0.066246	10	0.032712	6	0.143841	23	0	0	0.028514	5	--	--	--	--	--	--
TraesCS3B02G348100	--	1.82807	298	1.69912	266	1.42389	239	1.54367	238	1.33518	238	1.28905	242	0.765557	128	0.544055	87	0.484587	82	0.92628	159	0.645992	103	0.953884	143	0.376598	63	0.518758	78	0.610817	109	0.863098	126	0.917434	135	0.438197	74	0.67858	111	0.949721	147	1.02111	158	0.608427528129997	-0.191403	normal	0.000285323956196069	-1.1635	down
TraesCS3B02G364400	--	1.01848	143	0.408765	55	0.247256	36	1.47068	195	2.29083	351	1.84307	297	1.02022	146	0.7055	97	0.735971	106	0.830955	123	1.12529	154	0.913155	117	0.041833	6	0	0	0.140815	22	0.249059	32	0.519935	66	0.246225	36	0.331926	47	0.798996	106	0.445436	59	0.00118922770386214	1.80355061116101	up	0.146287017432136	0.859123581442711	normal
TraesCS3B02G364500	--	0.046445	8	0.010607	2	0.024305	4	0.042986	7	0.295326	52	0.215548	40	0.049525	9	0.051063	8	0.069544	12	0.357557	61	0.286195	45	0.398188	59	0.03705	6	0	0	0	0	0.148091	22	0.172683	25	0.206327	34	0.150069	24	0.136957	21	0.201866	31	--	--	--	--	--	--
TraesCS3B02G472200	--	0.096947	15	0.023039	4	0.05218	8	0.174574	25	0.032981	6	0.206237	36	0	0	0	0	0	0	0	0	0	0	0.041084	6	0	0	0	0	0	0	0.129393	18	0.079451	11	0.071184	11	0.084005	13	0.04752	7	0.141397	20	--	--	--	--	--	--
TraesCS3B02G490000	--	0.030856	5	0	0	0	0	0	0	0	0	0	0	0	0	0	0	0	0	0	0	0	0	0	0	0	0	0	0	0	0	0	0	0	0	0	0	0	0	0	0	0	0	--	--	--	--	--	--
TraesCS3B02G490300	--	0	0	0	0	0	0	0	0	0	0	0	0	0	0	0	0	0	0	0	0	0	0	0	0	0	0	0	0	0	0	0	0	0	0	0	0	0	0	0	0	0	0	--	--	--	--	--	--
TraesCS3B02G519500	--	0	0	0	0	0	0	0	0	0	0	0	0	0	0	0	0	0	0	0	0	0	0	0	0	0	0	0	0	0	0	0	0	0	0	0	0	0	0	0	0	0	0	--	--	--	--	--	--
TraesCS3B02G536800	LOC109736178	0	0	0	0	0	0	0	0	0	0	0	0	0	0	0	0	0	0	0	0	0	0	0	0	0	0	0	0	0	0	0	0	0	0	0	0	0	0	0	0	0	0	--	--	--	--	--	--
TraesCS3B02G536900	LOC109736178	0	0	0	0	0	0	0	0	0	0	0	0	0	0	0	0	0	0	0	0	0	0	0	0	0	0	0	0	0	0	0	0	0	0	0	0	0	0	0	0	0	0	--	--	--	--	--	--
TraesCS3B02G537000	--	0	0	0	0	0	0	0	0	0	0	0	0	0	0	0	0	0	0	0	0	0	0	0	0	0	0	0	0	0	0	0	0	0	0	0	0	0	0	0	0	0	0	--	--	--	--	--	--
TraesCS3B02G537100	--	0	0	0	0	0	0	0	0	0	0	0	0	0	0	0	0	0	0	0	0	0	0	0	0	0	0	0	0	0	0	0	0	0	0	0	0	0	0	0	0	0	0	--	--	--	--	--	--
TraesCS3D02G104000	LOC109777171	0.831576	122	0.481242	68	0.390147	59	1.96964	273	2.96581	475	2.08101	351	0.316255	48	0.427456	62	0.521546	79	1.49117	230	1.26188	181	1.41648	190	0.492867	73	0.2954	40	0.461125	74	0.969252	127	0.971947	129	0.283274	43	0.904177	132	0.726819	101	0.261717	37	3.36223190449403e-08	2.09535854404454	up	0.838076048082043	-0.120506	normal
TraesCS3D02G104100	LOC109784609	0.079303	14	0.020443	4	0.112511	20	0.343635	54	0.519099	94	0.337706	65	0.022765	4	0.02325	4	0.060243	11	0.434155	76	0.405834	66	0.587067	89	0.946914	159	0.398858	61	0.37	67	1.63495	241	1.48935	222	1.77075	301	2.52872	417	2.78091	436	1.96423	308	--	--	--	--	--	--
TraesCS3D02G172200	--	0.320335	53	0.03794	6	0.041226	7	0.069218	11	0.080394	15	0.032749	7	0.076722	13	0.026663	5	0	0	0	0	0	0	0	0	0.010619	2	0	0	0.033149	6	0	0	0.012022	2	0	0	0	0	0	0	0	0	--	--	--	--	--	--
TraesCS3D02G299500	--	0	0	0	0	0	0	0	0	0	0	0	0	0	0	0	0	0	0	0.025514	5	0	0	0	0	0	0	0	0	0	0	0	0	0	0	0	0	0	0	0	0	0	0	--	--	--	--	--	--
TraesCS3D02G304400	--	0	0	0	0	0	0	0	0	0	0	0.005144	1	0	0	0	0	0	0	0	0	0	0	0	0	0	0	0	0	0	0	0	0	0	0	0	0	0	0	0	0	0	0	--	--	--	--	--	--
TraesCS3D02G304500	--	0.017696	3	0.011919	2	0.019353	4	0	0	0	0	0	0	0	0	0	0	0	0	0	0	0	0	0	0	0.088445	15	0	0	0	0	0	0	0.04212	6	0	0	0.025139	4	0	0	0	0	--	--	--	--	--	--
TraesCS3D02G313500	LOC109780329	2.67788	431	2.797	432	2.78791	463	2.37614	362	2.26981	400	2.30952	429	1.12019	184	1.08957	172	0.880374	146	1.26977	215	1.26156	199	1.19136	176	0.704936	115	0.677113	100	0.619239	110	0.837988	121	1.02308	149	0.977609	162	0.801194	129	0.972973	149	1.30235	199	0.515713160683626	-0.190788	normal	1.54065520155756e-06	-1.13108	down
TraesCS3D02G430500	--	2.78646	436	1.8091	272	2.03777	328	1.42053	210	1.56921	269	0.930698	168	0.42401	68	0.342226	53	0.435374	71	0.12725	21	0.275327	43	0.0878	13	0.168971	27	0.240131	35	0.170999	30	0.487318	68	0.359246	51	0.206023	34	0.675349	106	0.21533	32	0.866612	129	0.0545489495308509	-0.710868	normal	8.23404720856162e-12	-2.15593	down
TraesCS3D02G471000	LOC109762466	0	0	0	0	0	0	0	0	0	0	0	0	0	0	0	0	0	0	0	0	0	0	0	0	0	0	0	0	0	0	0	0	0	0	0	0	0	0	0	0	0	0	--	--	--	--	--	--
TraesCS3D02G484200	LOC109774463	0	0	0	0	0	0	0	0	0	0	0	0	0	0	0	0	0	0	0	0	0	0	0	0	0	0	0	0	0	0	0	0	0	0	0	0	0	0	0	0	0	0	--	--	--	--	--	--
TraesCS3D02G484400	--	0	0	0	0	0	0	0	0	0	0	0	0	0	0	0	0	0	0	0	0	0	0	0	0	0	0	0	0	0	0	0	0	0	0	0	0	0	0	0	0	0	0	--	--	--	--	--	--
TraesCS4A02G201800	LOC109760748	0	0	0	0	0	0	0	0	0	0	0.087254	16	0	0	0	0	0	0	0.009294	2	0	0	0	0	0	0	0	0	0	0	0	0	0	0	0	0	0	0	0	0	0.009783	2	--	--	--	--	--	--
TraesCS4A02G251400	--	0	0	0	0	0.024543	4	0	0	0	0	0	0	0	0	0	0	0	0	0	0	0	0	0	0	0	0	0	0	0	0	0	0	0.01406	2	0	0	0	0	0	0	0	0	--	--	--	--	--	--
TraesCS4A02G357700	--	0	0	0	0	0	0	0	0	0	0	0	0	0	0	0	0	0	0	0	0	0	0	0	0	0	0	0	0	0	0	0	0	0	0	0	0	0	0	0	0	0	0	--	--	--	--	--	--
TraesCS4A02G384500	--	0.891224	126	0.792481	107	1.27206	185	1.13335	151	1.65045	255	1.22691	199	1.04144	150	0.752763	104	0.723041	105	0.96831	144	1.02816	142	1.10878	143	0.792374	113	0.571593	74	0.751123	116	0.84868	107	0.973602	124	1.00361	146	1.91912	270	1.14144	153	1.49844	200	0.293530935052474	0.484914633425433	normal	0.909919720830387	0.0529871446614388	normal
TraesCS4A02G384600	--	0.675255	110	0.204103	32	0.155765	26	0.350669	54	0.70423	125	0.326571	61	0.077256	13	0.110449	18	0.096109	17	0.068273	12	0.382147	61	0.209907	32	0.294896	49	0.434643	65	0.299641	53	0.334216	49	0.448291	66	0.218677	37	0.331635	54	0.255386	40	0.429014	66	--	--	--	--	--	--
TraesCS4A02G394200	--	0.018934	3	0	0	0	0	0.006668	1	0.260959	46	0.031898	6	0.009265	2	0	0	0.012245	3	0	0	0	0	0	0	0.011041	2	0	0	0	0	0	0	0.02619	4	0	0	0	0	0	0	0.006613	1	--	--	--	--	--	--
TraesCS4A02G466600	LOC100825664	0	0	0	0	0	0	0	0	0	0	0	0	0	0	0	0	0	0	0	0	0	0	0	0	0	0	0	0	0	0	0	0	0	0	0	0	0	0	0	0	0	0	--	--	--	--	--	--
TraesCS4A02G468700	LOC100825664	0	0	0	0	0	0	0	0	0	0	0	0	0	0	0	0	0	0	0	0	0	0	0	0	0	0	0	0	0	0	0	0	0	0	0	0	0	0	0	0	0	0	--	--	--	--	--	--
TraesCS4A02G469300	LOC100825664	0	0	0	0	0	0	0	0	0	0	0	0	0	0	0	0	0	0	0	0	0	0	0	0	0	0	0	0	0	0	0	0	0	0	0	0	0	0	0	0	0	0	--	--	--	--	--	--
TraesCS4B02G041300	--	0.120338	21	0.08518	14	0.087249	16	0.049406	8	0.128035	24	0.060895	12	0	0	0	0	0	0	0	0	0.036085	7	0	0	0.05843	11	0	0	0	0	0	0	0	0	0	0	0	0	0	0	0.041678	7	--	--	--	--	--	--
TraesCS4B02G063400	--	0	0	0	0	0.024732	4	0	0	0.022024	4	0	0	0	0	0	0	0	0	0	0	0	0	0	0	0	0	0	0	0.010627	2	0	0	0	0	0	0	0	0	0	0	0	0	--	--	--	--	--	--
TraesCS4B02G106000	LOC109760748	0.147884	25	0.094684	15	0.087129	15	0.231116	37	0.072749	14	0.307494	59	0.05725	10	0.059594	10	0.114104	20	0.034601	6	0.237738	39	0.132607	20	0.035754	6	0	0	0.062945	12	0.079306	12	0.038114	6	0.010888	2	0.240781	40	0	0	0	0	--	--	--	--	--	--
TraesCS4B02G289100	--	0.145771	25	0.09225	15	0.076474	14	0.045066	8	0.032528	7	0.102485	20	0	0	0	0	0	0	0.033848	7	0	0	0	0	0.020767	4	0.069397	11	0.021681	4	0	0	0	0	0.046142	8	0	0	0	0	0.021453	4	--	--	--	--	--	--
TraesCS4D02G062400	LOC109733592	0.009935	2	0	0	0	0	0	0	0.010049	2	0	0	0	0	0.140598	25	0	0	0.010854	3	0.022739	4	0.011398	2	0	0	0	0	0	0	0	0	0	0	0	0	0	0	0	0	0	0	--	--	--	--	--	--
TraesCS4D02G102700	LOC109760748	0.496369	82	0.593359	94	0.359188	61	0.720256	112	1.2051	217	0.660433	126	0.117672	20	0.212108	35	0.265552	45	0.580832	101	0.39426	64	0.354855	54	0.036275	7	0	0	0.1053	19	0.068284	11	0.081254	13	0.069888	12	0.139285	23	0.185141	29	0.154079	24	0.0667097331756979	0.886053444779724	normal	--	--	--
TraesCS4D02G288200	LOC109772832	0.035336	6	0	0	0	0	0	0	0.010759	2	0	0	0	0	0	0	0	0	0	0	0	0	0	0	0	0	0	0	0	0	0	0	0	0	0	0	0	0	0	0	0	0	--	--	--	--	--	--
TraesCS5A02G081600	--	0.256721	38	0.300433	42	0.394146	59	0.494382	68	0.450959	72	0.276949	47	0.054403	9	0.158641	23	0.146698	22	0.533779	82	0.0573	9	0.2035	27	0.205979	31	0.154184	21	0.189223	30	0.201375	26	0.075234	10	0.024015	4	0.135678	20	0.053554	8	0.106704	15	--	--	--	--	--	--
TraesCS5A02G084400	LOC109752534	0.1334	21	0	0	0.087273	14	0.103393	15	0.047964	8	0	0	0	0	0	0	0	0	0.034407	6	0	0	0	0	0	0	0.008581	2	0.010899	2	0.000694	1	0.02935	4	0	0	0	0	0.013989	2	0.027788	4	--	--	--	--	--	--
TraesCS5A02G168800	LOC109773906	0.011259	2	0.024352	5	0	0	0.012349	2	0	0	0	0	0.034392	6	0	0	0	0	0	0	0	0	0	0	0.008533	2	0	0	0.053369	11	0	0	0	0	0	0	0.183805	32	0.012289	2	0	0	--	--	--	--	--	--
TraesCS5A02G185900	--	0.384936	71	0.459053	81	0.306674	58	0.397245	69	0.351305	71	0.597036	126	0.126711	24	0.275626	50	0.24628	47	0.299408	58	0.37511	67	0.226434	38	0.035462	7	0.118735	20	0.098248	20	0.225045	37	0.292687	49	0.409709	78	0.388304	71	1.10972	193	0.418476	73	0.657096090032469	0.298689728026586	normal	--	--	--
TraesCS5A02G406100	--	0.865212	123	0.156722	22	0.408558	60	0.730793	99	2.25617	351	2.04743	335	0.132305	20	0.13253	19	0.060252	9	0.158575	24	0.034506	5	0.21451	28	0.358662	52	0.376911	50	0.371619	58	0.164419	21	0.45677	59	0.090585	14	0.055568	8	0.04461	7	0.208153	28	0.00765751989678706	1.87241593139743	up	--	--	--
TraesCS5A02G463200	--	0.197074	32	0.132303	21	0.281847	47	0.324774	50	0.281618	50	0.219817	41	0.011298	2	0	0	0.07245	12	0.02245	4	0.019141	3	0.094931	14	0.058871	10	0	0	0.095474	17	0.234429	34	0.103722	15	0.073024	13	0.037513	7	0.266124	41	0.15103	23	--	--	--	--	--	--
TraesCS5A02G463300	--	0.504624	79	0.593799	89	0.222186	36	0.435659	64	0.337593	58	0.157607	29	0.030884	5	0.195716	30	0.036094	6	0.046364	8	0.012584	2	0.014055	2	0.138088	22	0.132778	19	0.157842	27	0.244473	34	0.254207	36	0.266863	43	0.301674	47	0.598527	88	0.036391	6	0.603243053747427	-0.452316	normal	--	--	--
TraesCS5A02G484300	LOC109732402	0	0	0	0	0	0	0	0	0	0	0	0	0	0	0	0	0	0	0	0	0	0	0	0	0	0	0	0	0	0	0	0	0.002974	1	0	0	0	0	0	0	0	0	--	--	--	--	--	--
TraesCS5A02G484600	LOC109732404	0.141728	21	0	0	0	0	0.102253	14	0.050072	8	0.020765	4	0.163632	24	0.02435	4	0.022499	4	0.088403	14	0.02644	4	0.108815	15	0.059593	9	0.189228	25	0.01276	3	0.593284	76	0.133721	18	0.013578	3	0.307211	44	0	0	0.248886	34	--	--	--	--	--	--
TraesCS5B02G084800	LOC109733534	0.090739	15	0.0249	4	0.139175	24	0.15924	25	0.272457	49	0.433136	81	0.038831	7	0.156445	25	0.086739	15	0.416974	71	0.371211	59	0.4767	71	0	0	0	0	0	0	0.027504	4	0.04558	7	0	0	0	0	0.013065	3	0.065188	10	--	--	--	--	--	--
TraesCS5B02G090300	LOC109752534	0.007249	2	0	0	0	0	0	0	0	0	0	0	0.179008	28	0.05056	8	0.085239	14	0.160904	26	0	0	0.054243	8	0.085903	14	0	0	0.170061	29	0.162811	22	0.035377	5	0.036983	6	0.092725	14	0.065283	10	0	0	--	--	--	--	--	--
TraesCS5B02G173900	--	1.33674	189	0.636098	87	0.470188	69	0.588757	79	2.73379	423	0.659626	108	0.05036	8	0.025686	4	0.192449	29	0.089797	14	0	0	0	0	0.116854	17	0.305896	40	0.034305	6	0	0	0.100441	13	0.025406	4	0.046495	7	0.044956	7	0.061908	9	0.397000688210513	0.740694280972597	normal	0.000258017747532436	-2.79179	down
TraesCS5B02G184000	LOC109751128	0.165069	32	0.084525	16	0.049887	10	0.119738	22	0.074428	16	0.044847	11	0.090976	18	0.034066	7	0.025077	5	0.029485	6	0.025138	5	0.025839	5	0.023191	5	0.105453	19	0.009286	2	0.03263	6	0.043482	8	0.017032	4	0.147724	29	0.043454	8	0.007563	2	--	--	--	--	--	--
TraesCS5B02G256900	LOC100832042	0.135761	22	0.181276	29	0.046665	8	0.329156	51	0.46617	83	0.068651	13	0.019184	4	0.075994	13	0.239409	40	0.245285	42	0.28845	46	0.239398	36	0.012172	2	0.027004	5	0.009722	2	0.171619	25	0.097616	15	0.01203	3	0.211014	35	0	0	0.112953	18	--	--	--	--	--	--
TraesCS5B02G410900	--	0.152664	29	0	0	0.028868	6	0.067258	12	0.039435	9	0	0	0.030142	6	0	0	0	0	0.010107	3	0.040716	8	0.034861	7	0	0	0	0	0.024116	5	0	0	0	0	0	0	0	0	0	0	0	0	--	--	--	--	--	--
TraesCS5B02G449800	--	1.78037	642	1.13776	394	1.83511	682	1.64708	562	2.2509	889	1.70473	709	0.283963	105	0.282867	100	0.306192	114	0.109257	42	0.150744	54	0.092468	31	0.324932	119	0.222391	74	0.372937	148	0.284874	92	0.795211	259	0.389578	145	0.391283	141	0.446698	153	0.351861	121	0.460686292378784	0.286320000639531	normal	4.71023259673001e-14	-2.1532	down
TraesCS5B02G449900	--	0	0	0	0	0	0	0	0	0	0	0	0	0	0	0	0	0	0	0	0	0	0	0	0	0	0	0	0	0.004959	1	0	0	0	0	0	0	0	0	0	0	0	0	--	--	--	--	--	--
TraesCS5B02G497800	LOC109732402	0.001705	1	0.003769	1	0	0	0.007845	2	0	0	0	0	0	0	0	0	0.000583	1	0	0	0	0	0.001393	1	1.7e-05	1	0	0	0.009478	2	0	0	0	0	0.000202	1	0.00132	1	0	0	0	0	--	--	--	--	--	--
TraesCS5D02G091000	LOC109733534	0.520647	95	0.141415	25	0.333074	63	0.676143	117	0.818204	163	0.464425	98	1.2087	224	1.65157	293	0.896082	168	0.882189	169	0.753848	134	0.850088	142	0.065763	13	0.0779	13	0.03273	7	0.085818	14	0.083859	14	0.206466	39	0.080243	15	0.202853	35	0.208139	36	0.12270583383924	1.01688911562969	normal	5.31698256128848e-06	2.18701710931907	up
TraesCS5D02G096800	LOC109752534	0	0	0	0	0	0	0	0	0	0	0	0	0	0	0	0	0.012777	2	0.012603	2	0	0	0.006907	1	0.065408	10	0	0	0.000767	1	0.008329	2	0.137244	19	0.036811	6	0.053163	8	0	0	0.05595	8	--	--	--	--	--	--
TraesCS5D02G173100	LOC109773906	0.738194	122	0.296192	47	0.442814	76	0.390449	61	0.318772	58	0.430845	82	0.311973	53	0.276344	45	0.214961	37	0.241161	42	0.024308	4	0.153209	24	0.167299	28	0.201585	31	0.062044	12	0.027108	4	0.034318	6	0.022858	4	0.048286	8	0	0	0.266406	42	0.682432388768218	-0.311844	normal	--	--	--
TraesCS5D02G191000	LOC109751128	0	0	0.040723	8	0.046775	10	0	0	0	0	0	0	0	0	0	0	0	0	0	0	0	0	0.013127	3	0.018613	4	0.077577	14	0.018532	4	0	0	0	0	0.081203	17	0.008197	2	0.03895	8	0	0	--	--	--	--	--	--
TraesCS5D02G265800	--	0.012099	3	0.069324	11	0.046902	8	0.062552	10	0.103886	19	0.108483	21	0	0	0	0	0	0	0	0	0.053547	9	0.118644	18	0	0	0.026394	5	0.055247	11	0.066045	10	0	0	0.018185	4	0	0	0	0	0	0	--	--	--	--	--	--
TraesCS5D02G270900	--	0	0	0	0	0	0	0	0	0	0	0	0	0	0	0	0	0	0	0.008416	2	0	0	0	0	0	0	0	0	0	0	0	0	0	0	0	0	0	0	0	0	0	0	--	--	--	--	--	--
TraesCS5D02G416100	--	0	0	0	0	0	0	0	0	0	0	0	0	0	0	0	0	0	0	0	0	0	0	0	0	0	0	0	0	0	0	0	0	0	0	0	0	0	0	0	0	0	0	--	--	--	--	--	--
TraesCS5D02G452800	--	1.40192	250	0.821897	141	1.36301	251	0.670663	114	0.928656	182	0.985517	203	0.299555	55	0.176261	31	0.348666	65	0.100634	19	0.178128	32	0.209218	35	0.275992	50	0.158788	26	0.211615	42	0.16048	26	0.549258	89	0.626966	116	0.460645	82	0.70636	120	0.286664	49	0.407192721083443	-0.410247	normal	2.58947366969284e-05	-1.81096	down
TraesCS5D02G452900	LOC109762417	1.46164	244	0.955702	153	1.05455	181	0.69861	111	0.999614	183	0.458546	89	0.216618	37	0	0	0.081538	14	0.133864	24	0.045918	8	0.052513	8	0.458073	78	0.295308	46	0.585612	107	0.527453	79	0.401659	61	0.384367	66	0.457649	77	0.324289	52	0.528317	84	0.192725127779529	-0.634759	normal	0.0355761685985661	-3.22583	normal
TraesCS5D02G476000	--	0.200078	29	0	0	0.052695	8	0.03664	6	0.055624	9	0.009666	2	0	0	0	0	0	0	0.024172	4	0	0	0	0	0.115135	17	0.022594	3	0.011064	2	0.036667	5	0.091956	12	0.086498	13	0.149139	22	0	0	0.028241	4	--	--	--	--	--	--
TraesCS5D02G476100	LOC109731761	0.118887	16	0.059584	8	0	0	0.175848	22	0.134645	20	0.052546	9	0.025352	4	0.023242	4	0	0	0.04232	6	0.015285	2	0.014122	2	0.038646	6	0.264295	32	0.011018	2	0	0	0.063796	8	0.100224	14	0.015179	2	0.071898	9	0.015549	2	--	--	--	--	--	--
TraesCS5D02G489500	LOC109746079	0.52389	82	0.277049	42	0.311323	50	0.298402	44	0.059541	11	0.209434	38	0	0	0	0	0	0	0.022507	4	0.104769	16	0	0	0.238876	38	0.111295	16	0	0	0.145163	21	0.074073	11	0.165432	27	0.024166	4	0.038336	6	0.122349	18	--	--	--	--	--	--
TraesCS5D02G497900	LOC109732402	0.151605	26	0.07921	13	0.061972	11	0.079654	13	0.046409	9	0.018549	4	0	0	0.044397	8	0	0	0.022254	4	0	0	0	0	0.031568	6	0	0	0	0	0	0	0.01181	2	0	0	0	0	0	0	0	0	--	--	--	--	--	--
TraesCS5D02G498100	LOC109732404	0	0	0	0	0	0	0	0	0	0	0	0	0.040818	7	0.113351	16	0.001391	1	0.034192	6	0.028378	4	0	0	0.078688	12	0.06047	8	0	0	0.177942	23	0.129169	17	0.038958	6	0.155442	23	0.026244	4	0.230363	32	--	--	--	--	--	--
TraesCS5D02G546700	--	0.320683	50	0.076988	12	0.426963	68	0.22816	34	0.254166	43	0.158765	28	0.025659	4	0	0	0.012646	2	0	0	0.066896	11	0	0	0.051616	8	0.056876	8	0.031456	6	0.080495	11	0.051958	8	0.056309	9	0.036752	6	0.027414	4	0.123119	18	--	--	--	--	--	--
TraesCS6A02G054000	--	0	0	0	0	0	0	0	0	0	0	0.00899	2	0	0	0	0	0	0	0	0	0	0	0.016336	3	0	0	0	0	0	0	0	0	0	0	0	0	0	0	0	0	0	0	--	--	--	--	--	--
TraesCS6A02G058500	--	0.804898	133	0.800241	127	0.480814	82	1.15492	181	1.71136	309	1.0029	191	0.51449	87	0.173466	28	0.43359	74	0.813161	141	0.279431	45	0.34352	52	0.050602	9	0.132335	20	0.210438	38	0.150889	23	0.156308	24	0.12951	22	0.092758	16	0.064067	11	0.463035	73	0.0231871458454055	0.944967314058289	normal	0.309488286358983	-0.58481	normal
TraesCS6A02G132300	--	1.28114	231	0.824817	143	0.716615	133	2.64165	449	3.11613	613	1.98778	412	0.34944	64	0.987034	174	0.734628	136	1.08542	206	1.04779	184	1.06366	175	0.148081	27	0.122293	21	0.067099	14	0.149455	24	0.196357	32	0.0403	8	0.406392	73	0.531351	91	0.547065	94	4.70648565428483e-06	1.50415266972875	up	0.761803105694258	-0.163233	normal
TraesCS6A02G132400	--	2.82638	408	1.13318	157	1.69406	252	3.64739	498	5.16909	816	2.93598	489	1.02103	151	1.4563	206	1.26188	188	3.1981	486	2.77607	392	2.73832	362	0.505745	74	0.089317	12	0.131453	21	0.343697	45	1.16898	153	0.450418	67	0.767338	111	1.05557	145	1.40998	193	0.00950362526267312	1.10295214821647	up	0.486780531548456	-0.303056	normal
TraesCS6A02G236300	--	0.095914	15	0.055628	8	0	0	0.116275	17	0	0	0.011609	3	0	0	0	0	0	0	0	0	0	0	0	0	0.006557	1	0	0	0.048888	8	0.01416	2	0.054991	8	0	0	0.040242	7	0	0	0	0	--	--	--	--	--	--
TraesCS6A02G277600	LOC109779552	0.834542	159	0.460634	85	0.644847	127	1.48587	268	2.07535	433	2.28505	502	0.404583	79	0.278978	52	0.189387	38	0.263923	53	0.22362	42	0.386529	68	0.247913	48	0.152769	27	0.114643	24	0.174494	30	0.151463	27	0.177886	35	0.21709	42	0.094139	17	0.68108	123	4.2603503421475e-06	1.64918314431233	up	0.0804273359319024	-0.857189	normal
TraesCS6A02G352600	--	0.004003	1	0.039198	4	0	0	0	0	0	0	0	0	0	0	0	0	0	0	0	0	0	0	0	0	0	0	0	0	0.013038	2	0	0	0	0	0	0	0	0	0	0	0	0	--	--	--	--	--	--
TraesCS6A02G352700	--	1.60116	281	0.366179	62	0.664455	121	0.114445	19	0.35337	68	0.296092	60	0.302069	54	0.104254	18	0.156086	29	0.056773	11	0.035002	6	0.037394	6	0.506071	90	0.516302	84	0.671632	129	0.666297	105	0.532412	85	0.72337	131	0.50631	89	0.418242	70	0.291853	49	--	--	--	--	--	--
TraesCS6A02G352800	--	0.000614	1	0.010914	2	0	0	0	0	0	0	0.01228	3	0	0	0	0	0	0	0	0	0	0	0	0	0.010475	2	0.00978	2	0	0	0.068175	9	0.015642	2	0	0	0	0	0.112017	15	0	0	--	--	--	--	--	--
TraesCS6A02G352900	LOC109755756	0	0	0	0	0	0	0	0	0	0	0	0	0	0	0	0	0	0	0	0	0	0	0	0	0.083567	12	0	0	0.008361	2	0.126664	16	0.098139	13	0.10144	15	0.15571	22	0.0465	7	0.11947	17	--	--	--	--	--	--
TraesCS6A02G408600	--	0	0	0	0	0	0	0	0	0	0	0	0	0	0	0	0	0	0	0	0	0	0	0	0	0	0	0	0	0	0	0	0	0	0	0	0	0	0	0	0	0	0	--	--	--	--	--	--
TraesCS6A02G408800	--	0.109867	13	0.069607	8	0.046406	6	0.018306	2	0.087534	12	0.060745	9	0	0	0	0	0	0	0	0	0.003549	1	0.009457	1	0.012074	2	0.128029	14	0.04666	6	0.007069	1	0.062596	7	0.027772	4	0	0	0	0	0.027141	3	--	--	--	--	--	--
TraesCS6A02G409000	--	0.12789	19	0.0778	11	0.073595	11	0.028027	4	0.117647	19	0.107966	18	0	0	0	0	0	0	0	0	0.014299	3	0.007604	1	0.079741	12	0.236035	31	0.124605	20	0.040717	6	0.100605	13	0.036775	6	0	0	0.014748	2	0.153356	21	--	--	--	--	--	--
TraesCS6B02G160500	LOC109784431	1.67279	237	1.18186	161	1.16679	171	1.9009	255	1.25157	194	2.87689	470	0.041504	6	0.013596	2	0.243407	36	0.264919	40	0.057839	9	0.243256	32	0.226623	33	0.069539	10	0.085077	14	0.038953	5	0.155037	20	0.376454	55	0.068106	10	0.075165	11	0.308624	42	0.188488023398948	0.659918788083113	normal	7.07032054586489e-06	-3.41671	down
TraesCS6B02G160600	--	1.46155	244	0.591244	95	0.68545	118	0.674039	107	0.782215	143	1.23137	237	0.074599	13	0.084274	14	0.140699	25	0.093096	17	0.093609	16	0.236987	37	0.073377	13	0.02527	4	0.021888	5	0.052421	8	0.166764	26	0.00986	2	0.059336	10	0.037928	7	0.037923	7	0.953771170544551	0.0497398934013949	normal	2.40308995972467e-07	-2.85382	down
TraesCS6B02G265000	LOC109753839	0.064531	11	0.008803	2	0.024485	5	0.134668	21	0	0	0.0132	3	0.04948	8	0	0	0.024142	4	0	0	0	0	0.041346	6	0.038487	7	0.040992	6	0	0	0.013108	2	0.013002	2	0.012092	2	0.034762	6	0	0	0	0	--	--	--	--	--	--
TraesCS6B02G305600	LOC109779552	0.015863	4	0.016672	4	0	0	0.011173	3	0.021605	5	0.022703	5	0.061302	12	0.032459	7	0.016687	4	0.046773	10	0.05679	11	0.070301	13	0.042009	9	0.089738	16	0	0	0	0	0.060921	11	0.035934	7	0.052008	10	0	0	0.206333	37	--	--	--	--	--	--
TraesCS6B02G385500	--	0	0	0	0	0	0	0	0	0	0	0	0	0	0	0	0	0	0	0	0	0	0	0.046826	7	0.014091	3	0	0	0	0	0	0	0	0	0	0	0	0	0	0	0	0	--	--	--	--	--	--
TraesCS6B02G385600	--	0	0	0	0	0.045393	7	0.00155	1	0.012624	2	0	0	0	0	0	0	0	0	0	0	0	0	0	0	0	0	0	0	0.051868	9	0	0	0	0	0	0	0	0	0	0	0	0	--	--	--	--	--	--
TraesCS6B02G454800	LOC109785968	3.2406	557	2.14762	354	1.70652	302	2.45934	400	1.20745	227	2.1013	416	0.42994	76	0.414734	70	0.224986	40	0.198548	36	0.094736	16	0	0	0.495674	87	0.299583	48	0.64749	122	0.853418	131	1.04496	162	0.693188	123	0.8639	148	1.3081	213	0.397508	65	0.689864258823593	-0.228547	normal	5.00100045901856e-11	-2.42968	down
TraesCS6B02G454900	--	0.741354	125	0.176766	29	0.349382	61	0.483989	77	0.696951	129	1.26204	245	0.512212	88	0	0	0.154822	27	0.183983	33	0.069734	12	0.045446	7	0.068195	12	0.055141	9	0.299663	56	0.689045	104	0.921535	140	0.546353	95	0.711907	120	0.901919	144	0.400545	64	0.186033670752514	1.02034548047994	normal	--	--	--
TraesCS6D02G076100	--	0	0	0	0	0	0	0	0	0	0	0	0	0	0	0	0	0	0	0	0	0	0	0	0	0.037688	4	0.019921	2	0.137623	14	0.059499	5	0.051948	5	0.095391	9	0	0	0	0	0	0	--	--	--	--	--	--
TraesCS6D02G122100	LOC109784431	4.83844	782	2.97585	462	3.85305	642	6.30585	965	8.53251	1510	6.97892	1300	1.57227	259	1.40572	222	1.45431	243	1.97687	337	2.08086	329	2.11264	313	0.667088	110	0.498682	74	0.760726	135	0.586132	85	1.00195	147	0.818916	137	0.892115	144	1.36145	209	1.75667	270	0.00049035602623336	0.957095439514447	normal	2.14740565539144e-05	-1.10483	down
TraesCS6D02G122200	--	2.64179	378	2.26295	311	2.45368	362	5.07552	687	6.29579	986	4.2426	700	1.56587	229	1.96091	274	1.57449	232	1.43738	217	1.60617	225	1.49132	196	0.161693	24	0	0	0.16101	26	0.027413	4	0.325636	42	0.220102	33	0.139921	20	0.351777	48	0.645949	88	1.47095315865926e-06	1.13415936545255	up	0.351816791805753	-0.243551	normal
TraesCS6D02G191400	--	0.474575	78	0.334024	53	0.321457	54	0.406716	63	0.932916	166	0.361414	68	0.264944	44	0.528788	84	0.369361	62	0.386577	67	0.331501	53	0.370404	56	0.184151	31	0.011244	2	0.10682	19	0.096969	15	0.1349	20	0.231008	39	0.058495	10	0.327087	51	0.121781	19	0.368392843482571	0.622278594023332	normal	--	--	--
TraesCS6D02G191500	LOC109764630	1.4412	236	1.13175	178	1.00419	169	2.06731	320	3.65322	653	2.76679	521	2.72764	454	2.68203	428	3.80555	640	5.93033	1018	4.30206	686	5.67588	848	2.41299	399	2.85927	428	3.90791	698	4.67134	680	4.45118	655	5.4268	911	6.83343	1112	7.54959	1168	6.40242	990	5.79511810895942e-05	1.30157665107336	up	9.8788821398948e-10	1.65800985507153	up
TraesCS6D02G219000	LOC109753839	0.72668	109	0.153006	23	0.011492	2	0.950764	135	0.461016	76	0.269392	47	0	0	0	0	0	0	0	0	0.061869	10	0.028988	4	0.037366	6	0	0	0	0	0.033896	5	0.02314	4	0	0	0.066914	10	0	0	0.070235	10	0.494611278170856	0.969777392756612	normal	--	--	--
TraesCS6D02G258200	LOC109779552	0	0	0.051753	10	0.03089	7	0.19062	36	0.221339	49	0.254518	59	0.02331	5	0.020537	4	0.024291	5	0.061671	13	0.035605	7	0.229257	42	0	0	0.016256	3	0	0	0.045029	8	0	0	0.033435	7	0.089796	18	0.010624	3	0	0	--	--	--	--	--	--
TraesCS6D02G335300	--	0	0	0	0	0	0	0	0	0	0	0	0	0	0	0	0	0	0	0	0	0	0	0.015655	3	0	0	0.030938	4	0	0	0	0	0	0	0	0	0.010386	2	0	0	0	0	--	--	--	--	--	--
TraesCS6D02G335400	LOC109755756	0	0	0	0	0	0	0	0	0.006738	2	0	0	0	0	0	0	0	0	0	0	0	0	0	0	0	0	0	0	0	0	0	0	0	0	0	0	0	0	0	0	0	0	--	--	--	--	--	--
TraesCS6D02G392500	LOC109785968	0.383501	60	0.051813	8	0.150069	25	0.074038	11	0.140508	25	0.277978	51	0	0	0	0	0.024414	4	0.021281	4	0.012063	2	0	0	0	0	0	0	0.021111	4	0.00901	2	0.014115	2	0.062285	11	0	0	0	0	0	0	--	--	--	--	--	--
TraesCS6D02G392600	LOC109785969	0.739494	84	0.108183	12	0.330355	39	0.644485	69	1.14693	142	0.966467	126	0.410566	48	0.292824	33	0.138528	17	0.044625	6	0.054262	6	0.03882	5	0	0	0	0	0	0	0.009231	1	0.106062	11	0.051782	7	0	0	0	0	0	0	0.117324766192891	1.27361711512365	normal	--	--	--
TraesCS7A02G085400	--	0	0	0	0	0	0	0	0	0	0	0	0	0	0	0	0	0	0	0	0	0	0	0	0	0	0	0	0	0	0	0	0	0	0	0	0	0	0	0	0	0	0	--	--	--	--	--	--
TraesCS7A02G085500	--	0.053106	6	0	0	0.010427	2	0.039613	4	0.073005	8	0.017361	2	0.013218	2	0	0	0	0	0	0	0	0	0.081945	8	0.138082	14	0.084991	8	0.109667	12	0	0	0	0	0.055107	6	0	0	0	0	0.019986	2	--	--	--	--	--	--
TraesCS7A02G085600	--	0	0	0.053398	8	0	0	0	0	0	0	0	0	0	0	0	0	0	0	0	0	0	0	0	0	0	0	0.024174	4	0.023444	5	0	0	0.027794	4	0.024864	4	0	0	0	0	0	0	--	--	--	--	--	--
TraesCS7A02G139900	--	0	0	0	0	0	0	0	0	0	0	0	0	0	0	0	0	0	0	0	0	0	0	0	0	0	0	0	0	0	0	0	0	0	0	0	0	0	0	0	0	0	0	--	--	--	--	--	--
TraesCS7A02G166100	--	0	0	0	0	0	0	0	0	0	0	0	0	0	0	0	0	0	0	0	0	0	0	0	0	0	0	0	0	0	0	0	0	0	0	0	0	0	0	0	0	0	0	--	--	--	--	--	--
TraesCS7A02G214400	LOC109763711	0	0	0	0	0.045291	9	0	0	0	0	0	0	0	0	0	0	0	0	0	0	0	0	0	0	0	0	0	0	0	0	0	0	0	0	0	0	0	0	0	0	0	0	--	--	--	--	--	--
TraesCS7A02G249200	--	0.496676	103	0.524295	105	0.661123	142	0.546847	108	0.382314	87	0.541683	130	0.164367	35	0.132291	27	0.084424	19	0.070085	16	0.038318	8	0.035715	7	0.172958	37	0.225519	43	0.223704	51	0.120054	23	0.021704	5	0.349307	75	0.090895	19	0.093669	19	0.126273	25	0.829781325627352	-0.134561	normal	8.66188637524222e-05	-1.84099	down
TraesCS7A02G249300	--	0.415597	66	0.445537	68	0.591677	96	0.539539	81	0.345623	60	0.521259	95	0.153722	25	0.104271	17	0.069976	12	0.164092	28	0.037158	6	0.138971	20	0.178593	29	0.050585	8	0.20883	36	0.12048	17	0.017938	3	0.462587	75	0.096401	16	0.086129	13	0.138846	21	0.98858282088393	0.0119972310718866	normal	0.00143852578103806	-1.82024	down
TraesCS7A02G249400	--	4.27212	881	6.21673	1231	6.80454	1446	8.80383	1718	7.97392	1800	7.29122	1733	7.87042	1655	7.08257	1428	7.61735	1619	9.69665	2104	5.7479	1159	8.39661	1585	7.14901	1494	10.3292	1953	6.511	1470	8.07215	1484	8.92244	1660	7.64479	1622	6.82316	1404	6.41653	1254	7.54337	1475	0.0680867802850531	0.527721800649744	normal	0.00493018182279926	0.669407481793152	normal
TraesCS7A02G473700	--	0	0	0	0	0	0	0	0	0	0	0	0	0	0	0	0	0	0	0	0	0	0	0	0	0	0	0	0	0	0	0	0	0	0	0	0	0	0	0	0	0	0	--	--	--	--	--	--
TraesCS7A02G507100	--	0.227819	35	0.083512	13	0.133008	21	0.201073	29	0.325325	54	0.33726	59	0	0	0	0	0	0	0	0	0	0	0	0	0	0	0.006405	1	0	0	0	0	0	0	0.012796	2	0	0	0.021589	4	0	0	--	--	--	--	--	--
TraesCS7A02G507400	--	0	0	0	0	0	0	0	0	0	0	0	0	0	0	0	0	0	0	0	0	0	0	0	0	0	0	0	0	0	0	0	0	0	0	0	0	0	0	0	0	0	0	--	--	--	--	--	--
TraesCS7A02G507500	--	0	0	0	0	0.025208	4	0.156483	21	0.012938	3	0	0	0	0	0	0	0	0	0	0	0	0	0	0	0	0	0.014368	2	0	0	0	0	0	0	0	0	0	0	0	0	0	0	--	--	--	--	--	--
TraesCS7A02G507700	--	0.473527	68	0.050945	8	0.430137	64	1.20381	164	1.46077	229	1.2895	213	0.041114	7	0	0	0.053538	8	0	0	0	0	0	0	0.040204	6	0	0	0	0	0	0	0.043679	6	0.013216	2	0	0	0	0	0	0	0.00276705057571253	2.08079852845073	up	--	--	--
TraesCS7B02G121700	LOC109763711	0.454455	77	0.325886	53	0.187591	33	0.533475	86	0.628834	117	0.21391	42	1.44503	250	0.526982	88	0.662961	116	0.633124	113	0.530964	88	0.518422	81	0.218386	38	0.556714	87	0.288602	54	1.31313	198	0.501284	77	0.734968	128	1.49329	252	0.879568	141	2.11527	339	0.490450711150725	0.557426454494121	normal	0.00113353715472346	1.75251284237716	up
TraesCS7B02G141900	--	0.267742	57	0.136583	28	0.231256	51	1.61505	322	1.09376	252	1.31461	319	0.717769	154	1.08255	223	0.747351	162	1.34643	298	0.845317	174	1.08932	210	0.624741	134	0.59094	114	0.27905	65	0.563206	106	0.595464	113	0.664828	144	1.00638	211	1.16043	232	0.817246	163	1.54331272420763e-12	2.69743113434206	up	1.37003393624456e-08	2.26337564568827	up
TraesCS7B02G142000	--	0.024718	5	0.015896	4	0.009598	3	0.020892	4	0	0	0	0	0	0	0	0	0	0	0	0	0	0	0	0	0	0	0	0	0.020677	5	0	0	0	0	0	0	0	0	0	0	0	0	--	--	--	--	--	--
TraesCS7B02G214000	--	0	0	0.015322	2	0.032448	4	0	0	0.028497	4	0	0	0.122948	15	0.18223	22	0.096304	12	0.06349	8	0.414002	49	0.126875	14	0.065788	8	0	0	0	0	0.099606	11	0	0	0.098587	13	0.113913	14	0	0	0	0	--	--	--	--	--	--
TraesCS7B02G236900	--	0.772403	116	0.431959	63	0.473355	73	0.401017	57	0.021522	4	0.45108	78	0	0	0.01213	2	0	0	0.012709	3	0	0	0	0	0	0	0	0	0	0	0	0	0	0	0	0	0.004422	1	0	0	0.058469	9	0.467688477022739	-0.854291	normal	6.41608125694142e-08	-6.70012	down
TraesCS7B02G322200	--	0	0	0	0	0	0	0	0	0	0	0	0	0	0	0	0	0	0	0	0	0	0	0	0	0	0	0	0	0	0	0	0	0	0	0	0	0	0	0	0	0	0	--	--	--	--	--	--
TraesCS7B02G414900	--	0.010562	2	0	0	0.118128	19	0.313693	45	0.585657	96	0.636631	110	0	0	0	0	0.013025	2	0	0	0	0	0	0	0.011171	2	0	0	0	0	0	0	0	0	0	0	0	0	0	0	0	0	--	--	--	--	--	--
TraesCS7B02G415300	--	0.052368	9	0	0	0	0	0	0	0	0	0	0	0.038266	6	0	0	0	0	0	0	0	0	0	0	0	0	0	0	0	0	0	0	0	0	0	0	0	0	0	0	0	0	--	--	--	--	--	--
TraesCS7B02G415400	--	0.690763	65	0.145085	13	0.426558	41	0.439839	39	0.34341	35	0.616291	66	0	0	0	0	0	0	0	0	0	0	0.023457	2	0.06374	7	0	0	0.157345	16	0	0	0	0	0	0	0.277744	26	0	0	0.003635	1	--	--	--	--	--	--
TraesCS7B02G415600	LOC109734721	0.216258	35	0	0	0.014174	3	0.394077	61	1.84199	326	0.112019	21	0.019985	4	0.126602	20	0.134318	23	0.093501	16	0.012277	2	0	0	0.045126	8	0.195113	29	0	0	0	0	0.04106	6	0	0	0	0	0	0	0.021406	4	--	--	--	--	--	--
TraesCS7B02G415700	--	0	0	0	0	0	0	0	0	0	0	0	0	0	0	0	0	0	0	0	0	0	0	0	0	0	0	0	0	0	0	0	0	0	0	0	0	0	0	0	0	0	0	--	--	--	--	--	--
TraesCS7B02G415900	--	0.714927	116	0.090397	15	0.579982	97	1.41637	217	3.12873	554	1.81565	339	0	0	0	0	0	0	0.011732	2	0	0	0.017864	3	0.040807	7	0.051601	8	0.136437	25	0.011298	2	0.035603	6	0.012757	3	0.049487	8	0.100691	16	0.167652	26	0.000759890296637585	2.22963186836307	up	--	--	--
TraesCS7D02G041400	--	0	0	0	0	0	0	0	0	0	0	0	0	0	0	0	0	0	0	0	0	0	0	0	0	0	0	0	0	0	0	0	0	0	0	0	0	0	0	0	0	0	0	--	--	--	--	--	--
TraesCS7D02G080500	--	0.025049	5	0.051318	8	0.036473	6	0.010409	2	0.02921	6	0.034003	7	0.036853	6	0	0	0	0	0	0	0	0	0.027372	5	0.121578	20	0.02723	4	0	0	0.125585	18	0.089688	13	0.044991	8	0.081469	13	0.073948	12	0.013211	2	--	--	--	--	--	--
TraesCS7D02G080600	--	0.162985	26	0.053702	8	0.02256	4	0.107975	16	0.190152	33	0.066662	12	0.137529	22	0	0	0.025003	5	0.016536	3	0.08797	14	0.034879	5	0.060433	10	0.264356	38	0.070616	13	0.201888	28	0.404016	57	0.396753	64	0.231733	36	0.232764	35	0.268622	40	--	--	--	--	--	--
TraesCS7D02G161100	--	0.134664	22	0	0	0	0	0	0	0	0	0	0	0	0	0	0	0	0	0	0	0	0	0	0	0	0	0	0	0	0	0	0	0	0	0	0	0	0	0	0	0	0	--	--	--	--	--	--
TraesCS7D02G166700	LOC109776538	0	0	0	0	0	0	0	0	0	0	0	0	0	0	0	0	0	0	0	0	0	0	0	0	0	0	0	0	0	0	0	0	0	0	0	0	0	0	0	0	0	0	--	--	--	--	--	--
TraesCS7D02G216300	LOC109763711	0	0	0	0	0	0	0	0	0	0	0	0	0	0	0	0	0	0	0	0	0	0	0	0	0	0	0	0	0.033475	6	0	0	0	0	0	0	0.006729	1	0.007035	1	0	0	--	--	--	--	--	--
TraesCS7D02G248100	LOC109747863	0.019666	4	0	0	0	0	0	0	0	0	0	0	0.010278	2	0	0	0	0	0	0	0.125019	24	0.044317	8	0	0	0	0	0	0	0	0	0	0	0	0	0.0313	6	0	0	0	0	--	--	--	--	--	--
TraesCS7D02G248200	LOC109747862	0.327555	67	0.094197	19	0.078515	17	2.0253	388	1.41343	316	1.69358	399	0.711996	149	0.405851	81	0.398357	84	0.750702	162	0.385399	77	0.824548	154	0.211279	44	0.113482	22	0.153399	35	0.377707	69	0.384215	71	0.444335	94	0.52993	108	0.354761	69	0.483848	94	5.08826144723609e-11	3.40681076839045	up	0.00317420505393139	1.89301913814318	up
TraesCS7D02G310000	LOC109786557	0.154729	23	0.041227	6	0.013511	2	0.044116	7	0	0	0.088173	15	0.062798	10	0.010158	2	0.048156	8	0.178505	27	0.103454	15	0.319965	43	0.584619	86	0.255902	34	0.580928	92	0.546452	71	0.200528	26	0.655995	97	0.222928	32	0.257846	36	0.101206	14	--	--	--	--	--	--
TraesCS7D02G495600	--	0.044103	9	0	0	0	0	0.146633	26	0.123713	26	0.046374	10	0.021187	5	0	0	0	0	0	0	0	0	0	0	0.010513	2	0	0	0.009732	2	0	0	0	0	0	0	0	0	0	0	0.034179	6	--	--	--	--	--	--
TraesCS7D02G495700	LOC109734721	0.050395	8	0	0	0	0	0	0	0.049367	8	0	0	0	0	0	0	0	0	0	0	0	0	0	0	0.074258	11	0	0	0.008796	2	0.135575	18	0.055054	8	0.066272	10	0.043373	7	0	0	0.02292	4	--	--	--	--	--	--
TraesCS7D02G495800	LOC109739951	0.012454	2	0.012974	2	0.089985	15	0.233292	36	0.180268	32	0.130928	25	0	0	0	0	0	0	0	0	0	0	0	0	0	0	0	0	0	0	0	0	0	0	0	0	0	0	0	0	0.065291	10	--	--	--	--	--	--
TraesCS7D02G510100	--	0	0	0	0	0	0	0	0	0	0	0	0	0	0	0	0	0	0	0	0	0	0	0	0	0	0	0	0	0	0	0	0	0	0	0	0	0	0	0	0	0	0	--	--	--	--	--	--
TraesCSU02G045000	--	0	0	0	0	0	0	0	0	0	0	0	0	0	0	0	0	0	0	0	0	0	0	0	0	0	0	0	0	0	0	0	0	0	0	0	0	0	0	0	0	0	0	--	--	--	--	--	--
TraesCSU02G105100	LOC109764048	0.796721	116	0.157877	22	0.346458	52	1.25756	173	0.158244	26	2.21641	370	0	0	0	0	0.010891	2	0	0	0	0	0	0	0.04362	7	0.07156	10	0.18457	30	0.152401	20	0.147786	20	0.006676	1	0.008595	2	0	0	0.118328	17	0.120843497378645	1.5736102905978	normal	--	--	--
TraesCSU02G142100	LOC109747311	0.080505	15	0	0	0	0	0.15542	27	0.060501	13	0.041879	9	0.059525	12	0.044133	8	0.080677	16	0.105792	21	0.123183	23	0.043429	8	0	0	0	0	0	0	0	0	0.020349	4	0	0	0.021873	4	0	0	0.080223	14	--	--	--	--	--	--
TraesCSU02G166700	--	0	0	0	0	0	0	0	0	0	0	0	0	0	0	0	0	0	0	0	0	0	0	0	0	0	0	0	0	0	0	0	0	0	0	0	0	0	0	0	0	0	0	--	--	--	--	--	--
TraesCSU02G176800	--	11.3745	1842	1.8679	291	2.3061	385	5.23259	802	5.61099	995	9.73733	1818	0.501685	83	0.403296	64	0.080924	14	0	0	0	0	0	0	18.1455	2978	11.2652	1673	18.1303	3215	12.2184	1764	7.99279	1168	4.16421	694	2.02907	328	0.36194	56	4.74179	728	0.73751411341821	0.488298427683929	normal	0.000746172114366371	-3.67553	down
TraesCSU02G179900	--	0.384979	77	0.426341	82	0.090235	19	0.389574	74	0.255465	56	0.35652	83	0.047641	10	0.100498	20	0.079687	17	0.04764	11	0.03649	8	0.027204	5	0.124175	26	0.195214	36	0.144661	32	0.080729	15	0.209526	38	0.018088	4	0.102031	21	0.059061	12	0.125248	24	0.821958871783249	0.232945135226862	normal	--	--	--
TraesCSU02G187400	--	0.325095	52	0.413405	63	0.478149	78	0.416443	62	0.268635	47	0.388297	71	0.006403	2	0.090728	14	0.065041	11	0.036254	6	0.026669	5	0.00618	1	0.143527	23	0.219261	32	0.14708	26	0.090534	13	0.01331	2	0	0	0.074913	12	0.072658	11	0.096644	15	0.872544345467299	-0.127312	normal	--	--	--
TraesCSU02G193800	LOC109764048	0.690704	126	0.127095	23	0.355236	67	1.0431	179	3.2084	637	1.83881	385	0	0	0	0	0.008689	2	0	0	0	0	0	0	0.036073	7	0.083015	14	0.15734	32	0.147816	24	0.129473	22	0.005326	1	0.010969	2	0	0	0.106516	19	0.000108453259725478	2.41044445456407	up	--	--	--
TraesCSU02G199000	--	0.031581	6	0	0	0	0	0.006674	2	0.249468	44	0.0319	6	0.009265	2	0	0	0.012245	3	0	0	0	0	0	0	0.011041	2	0	0	0	0	0	0	0.02619	4	0	0	0	0	0	0	0.006613	1	--	--	--	--	--	--
[truncated: 24 more columns]
